# Supplementary material for: RNA-Seq analysis identifies genes associated with differential reproductive success under drought-stress in accessions of wild barley Hordeum spontaneum
Source: BMC Plant Biol. 2015 Jun 9;15:134. doi: 10.1186/s12870-015-0528-z (PMC4459662; doi:10.1186/s12870-015-0528-z)
Supplement: Additional file 2: Table S1. — List of sequence data used in this study. [file 12870_2015_528_MOESM2_ESM.txt]

Library	Raw Reads	Clean Reads	Mapped	Ratio
04_12C1.fastq	41538894	32713757	32697513	0.9995034505
04_12C2.fastq	39910846	32058744	32046065	0.9996045073
04_12D1.fastq	43571475	34731101	34723402	0.9997783255
04_12D2.fastq	60525241	47996122	47979748	0.9996588474
35_16C1.fastq	40833272	32367102	32353036	0.9995654229
35_16C2.fastq	55811130	45292826	45262801	0.9993370915
35_16D1.fastq	63419928	50231958	50206833	0.9994998204
35_16D2.fastq	41159653	33516109	33507282	0.9997366341
36_15C1.fastq	59061420	7143791	7128284	0.9978293038
36_15C2.fastq	50982749	40129399	40112608	0.9995815786
36_15D1.fastq	46290201	35963361	35955197	0.9997729912
36_15D2.fastq	60272320	48117991	48107603	0.999784114
46_20C1.fastq	49296889	37109550	37095389	0.9996184001
46_20C2.fastq	49023747	37541878	37521880	0.9994673149
46_20D1.fastq	48929677	38880359	38868543	0.9996960933
46_20D2.fastq	50060168	39660814	39644043	0.9995771393
