# Supplementary material for: RNA-Seq analysis identifies genes associated with differential reproductive success under drought-stress in accessions of wild barley Hordeum spontaneum
Source: BMC Plant Biol. 2015 Jun 9;15:134. doi: 10.1186/s12870-015-0528-z (PMC4459662; doi:10.1186/s12870-015-0528-z)
Supplement: Additional file 3: Table S2. — List of differentially expressed genes in response to drought stress common to all accessions. [file 12870_2015_528_MOESM3_ESM.txt]

MLOC_259.2 Unknown
AK358120 RNA binding protein
MLOC_14294.1 Unknown
MLOC_16701.1 Expansin
AK354438 VQ motif family protein TF
MLOC_52379.2 Pentatricopeptide repeat-containing protein
MLOC_63773.1 T-complex protein 1
MLOC_67266.1 ribosomal protein S3
MLOC_68482.4 Paired amphipathic helix protein LEA
MLOC_69499.1 thymidylate synthase 1
MLOC_72375.6 Protein kinase-3
AK375160 Pumilio-like protein
MLOC_75716.1 WPP domain-associated
AK353876 Ectonucleoside triphosphate diphosphohydrolase 5
