# Supplementary material for: RNA-Seq analysis identifies genes associated with differential reproductive success under drought-stress in accessions of wild barley Hordeum spontaneum
Source: BMC Plant Biol. 2015 Jun 9;15:134. doi: 10.1186/s12870-015-0528-z (PMC4459662; doi:10.1186/s12870-015-0528-z)
Supplement: Additional file 4: Table S3. — List of candidate genes associated with tolerant response to drought stress. [file 12870_2015_528_MOESM4_ESM.txt]

Protein-Accesion Blast-Hit-Accession AHRD-Quality-Code Human-Readable-Description Interpro-ID (Description)
MLOC_22475.2	AT5G48890.1	--*-[2.293]	C2H2-like zinc finger protein LENGTH=173	IPR013087 (Zinc finger, C2H2-type/integrase, DNA-binding)
AK357227	tr|G7J3S0|G7J3S0_MEDTR	***-[2.812]	Oxidation resistance protein
AK358120	tr|B9T820|B9T820_RICCO	***-[2.265]	RNA binding protein, putative	IPR012677 (Nucleotide-binding, alpha-beta plait)
AK358418	tr|B6U122|B6U122_MAIZE	***-[4.856]	F-actin capping protein alpha subunit	IPR002189 (WASH complex, F-actin capping protein, alpha subunit)
AK359453	tr|B6TXW1|B6TXW1_MAIZE	***-[2.829]	BES1/BZR1 protein	IPR008540 (BZR1, transcriptional repressor)
AK362034	tr|E5RKG9|E5RKG9_SOYBN	***-[2.47]	Protein disulfide isomerase family	IPR012336 (Thioredoxin-like fold), IPR017905 (ERV/ALR sulphydryl oxidase)
AK362547	tr|D7M6L5|D7M6L5_ARALL	***-[1.327]	Kinase family protein	IPR011009 (Protein kinase-like domain)
MLOC_34549.1	tr|G7JMK1|G7JMK1_MEDTR	***-[1.992]	Cyclin dependent kinase	IPR011009 (Protein kinase-like domain)
AK362742	sp|Q9Y140|DHRS7_DROME	*-*-[1.12]	Dehydrogenase/reductase SDR family protein 7-like	IPR002198 (Short-chain dehydrogenase/reductase SDR)
AK363034	tr|C9ELM9|C9ELM9_HORVD	*-*-[2]	LEA	IPR005513 (Late embryogenesis abundant protein, LEA-25/LEA-D113)
AK363280	tr|Q2HXJ9|Q2HXJ9_CHRMO	***-[3.214]	Geranylgeranyl pyrophosphate synthase	IPR017446 (Polyprenyl synthetase-related)
AK363743	tr|G7IW29|G7IW29_MEDTR	***-[3.268]	NBS-LRR disease resistance-like protein	IPR000767 (Disease resistance protein)
AK364603	tr|G8A151|G8A151_MEDTR	***-[2.936]	Dolichol kinase
AK365037	tr|A9YTW4|A9YTW4_TOBAC	***-[2.689]	Pheophorbide A oxygenase 2	IPR013626 (Pheophorbide a oxygenase), IPR017941 (Rieske [2Fe-2S] iron-sulphur domain)
AK365417	tr|F2DNE9|F2DNE9_HORVD	***-[3.837]	Adenylyl-sulfate kinase	IPR002891 (Adenylylsulphate kinase)
AK366290	tr|B9IMY8|B9IMY8_POPTR	***-[1.269]	F-box family protein
MLOC_36680.1	tr|Q2R1T1|Q2R1T1_ORYSJ	***-[0.863]	Sugar transporter family protein, expressed	IPR005828 (General substrate transporter), IPR016196 (Major facilitator superfamily domain, general substrate transporter)
AK366711			Unknown protein
AK367093	tr|F4WH92|F4WH92_ACREC	*-*-[5.666]	Structure-specific endonuclease subunit slx1	IPR000305 (Excinuclease ABC, C subunit, N-terminal)
AK368692	tr|B9RZX0|B9RZX0_RICCO	***-[2.898]	Vacuolar protein sorting-associated protein, putative	IPR011993 (Pleckstrin homology-like domain)
AK370720	AT1G21930.1	***-[6]	unknown protein; BEST Arabidopsis thaliana protein match is: unknown protein . LENGTH=98
AK371200	AT1G21200.1	***-[4.21]	sequence-specific DNA binding transcription factors LENGTH=443
AK371627	AT1G55620.2	***-[2.047]	chloride channel F LENGTH=781	IPR001807 (Chloride channel, voltage gated), IPR013785 (Aldolase-type TIM barrel)
AK372675			Unknown protein	IPR010851 (S locus-related glycoprotein 1 binding pollen coat)
AK372654	AT4G37030.1	***-[2.919]	unknown protein; FUNCTIONS IN: molecular_function unknown; INVOLVED IN: biological_process unknown; LOCATED IN: endomembrane system; BEST Arabidopsis thaliana protein match is: unknown protein . LENGTH=569	IPR008946 (Nuclear hormone receptor, ligand-binding)
AK373333	tr|G7KPS4|G7KPS4_MEDTR	***-[2.923]	Prostaglandin E synthase	IPR010987 (Glutathione S-transferase, C-terminal-like), IPR012336 (Thioredoxin-like fold)
AK373914	tr|Q3LRW9|Q3LRW9_9APIA	***-[2.949]	Squalene synthase	IPR002060 (Squalene/phytoene synthase)
AK374443	tr|G7KF86|G7KF86_MEDTR	***-[3.811]	Ectonucleoside triphosphate diphosphohydrolase	IPR000407 (Nucleoside phosphatase GDA1/CD39)
AK374908	tr|B9SMM2|B9SMM2_RICCO	***-[1.473]	APO protein 4, mitochondrial, putative	IPR023342 (APO domain)
AK374995	AT2G02910.1	***-[4]	Protein of unknown function (DUF616) LENGTH=460	IPR006852 (Protein of unknown function DUF616)
AK375160	tr|G7JCE8|G7JCE8_MEDTR	***-[2]	Pumilio-like protein	IPR016024 (Armadillo-type fold)
AK375582	tr|G7JLH4|G7JLH4_MEDTR	***-[1.879]	Xyloglucan 6-xylosyltransferase	IPR008630 (Galactosyl transferase)
AK375681			Unknown protein
AK376170	tr|B9H566|B9H566_POPTR	***-[2.234]	Cytochrome P450	IPR001128 (Cytochrome P450)
MLOC_44256.2	tr|B6T9B9|B6T9B9_MAIZE	***-[2.946]	Alpha-N-arabinofuranosidase A	IPR008979 (Galactose-binding domain-like), IPR010720 (Alpha-L-arabinofuranosidase, C-terminal), IPR017853 (Glycoside hydrolase, superfamily)
MLOC_44233.5	tr|Q9M422|Q9M422_HORVU	***-[2.606]	Sucrose transporter 1	IPR004896 (PUCC protein), IPR016196 (Major facilitator superfamily domain, general substrate transporter)
MLOC_44484.1	AT3G13720.1	*-*-[3.895]	PRA1 (Prenylated rab acceptor) family protein LENGTH=188	IPR004895 (Prenylated rab acceptor PRA1)
MLOC_52073.1	tr|B6SZK9|B6SZK9_MAIZE	***-[3.763]	Coatomer subunit epsilon	IPR006822 (Coatomer, epsilon subunit)
MLOC_53880.3	AT5G12120.1	*-*-[4.94]	Ubiquitin-associated/translation elongation factor EF1B protein LENGTH=619	IPR009060 (UBA-like)
MLOC_53933.1	tr|O04178|O04178_BRACM	***-[1.835]	Aminoalcoholphosphotransferase	IPR000462 (CDP-alcohol phosphatidyltransferase)
MLOC_56457.1	tr|G7IKV5|G7IKV5_MEDTR	***-[2]	Kinase-like protein	IPR011009 (Protein kinase-like domain), IPR021720 (Malectin)
MLOC_5193.1	tr|B9SBL5|B9SBL5_RICCO	***-[2.609]	Pentatricopeptide repeat-containing protein, putative	IPR002885 (Pentatricopeptide repeat), IPR011990 (Tetratricopeptide-like helical)
MLOC_259.2	AT5G65250.1	*-*-[28]	unknown protein; FUNCTIONS IN: molecular_function unknown; INVOLVED IN: biological_process unknown; LOCATED IN: chloroplast; EXPRESSED IN: 22 plant structures; EXPRESSED DURING: 13 growth stages; Has 30201 Blast hits to 17322 proteins in 780 species: Archae - 12; Bacteria - 1396; Metazoa - 17338; Fungi - 3422; Plants - 5037; Viruses - 0; Other Eukaryotes - 2996 (source: NCBI BLink). LENGTH=300
MLOC_59358.4	tr|Q8W1W4|Q8W1W4_BAMOL	***-[2.965]	Sucrose synthase	IPR012820 (Sucrose synthase, plant/cyanobacteria)
MLOC_60004.2	AT2G24960.1	*-*-[5.657]	unknown protein; BEST Arabidopsis thaliana protein match is: unknown protein . LENGTH=797
MLOC_60747.1	tr|Q0APS6|Q0APS6_MARMM	***-[5.799]	Glutathione-dependent formaldehyde-activating, GFA	IPR011057 (Mss4-like)
MLOC_63773.1	tr|B6T8X5|B6T8X5_MAIZE	***-[2.214]	T-complex protein 1 subunit beta	IPR002423 (Chaperonin Cpn60/TCP-1)
MLOC_63963.2	AT2G21100.1	***-[3.668]	Disease resistance-responsive (dirigent-like protein) family protein LENGTH=187	IPR004265 (Plant disease resistance response protein)
MLOC_5947.2	tr|G7JR05|G7JR05_MEDTR	***-[2.66]	GTP pyrophosphokinase	IPR007685 (RelA/SpoT), IPR011992 (EF-hand-like domain)
MLOC_64774.1	tr|E9ER34|E9ER34_METAR	***-[2.405]	30S ribosomal protein S9	IPR000754 (Ribosomal protein S9), IPR020568 (Ribosomal protein S5 domain 2-type fold)
MLOC_66645.3	tr|G7IWL5|G7IWL5_MEDTR	*-*-[2.301]	Polyadenylate-binding protein 2-A	IPR012677 (Nucleotide-binding, alpha-beta plait)
MLOC_67266.1	tr|Q75G91|Q75G91_ORYSJ	***-[1.448]	40S ribosomal protein S3, putative, expressed	IPR005703 (Ribosomal protein S3, eukaryotic/archaeal), IPR015946 (K homology domain-like, alpha/beta)
MLOC_67950.1	tr|F4K8F7|F4K8F7_ARATH	***-[2.605]	GPI mannosyltransferase 1	IPR007704 (Mannosyltransferase, DXD)
MLOC_68482.4	tr|G7KJX2|G7KJX2_MEDTR	***-[4.822]	Paired amphipathic helix protein Sin3	IPR003822 (Paired amphipathic helix), IPR013194 (Histone deacetylase interacting)
MLOC_69499.1	AT2G16370.1	***-[2.895]	thymidylate synthase 1 LENGTH=519	IPR000398 (Thymidylate synthase), IPR012262 (Bifunctional dihydrofolate reductase/thymidylate synthase), IPR023451 (Thymidylate synthase/dCMP hydroxymethylase domain), IPR024072 (Dihydrofolate reductase-like domain)
MLOC_75294.1	tr|B9HJH7|B9HJH7_POPTR	***-[3.471]	Rna-dependent RNA polymerase	IPR007855 (RNA-dependent RNA polymerase, eukaryotic-type), IPR012677 (Nucleotide-binding, alpha-beta plait)
MLOC_7019.5	tr|B6JZH8|B6JZH8_SCHJY	*-*-[2.169]	RNA-binding protein	IPR012677 (Nucleotide-binding, alpha-beta plait)
MLOC_11952.1	tr|Q4LB18|Q4LB18_HORVU	***-[3.743]	Cytosine-specific methyltransferase	IPR001025 (Bromo adjacent homology (BAH) domain), IPR001525 (C-5 cytosine methyltransferase), IPR016197 (Chromo domain-like)
MLOC_14294.1	AT2G01300.1	*-*-[6]	unknown protein; BEST Arabidopsis thaliana protein match is: unknown protein . LENGTH=156
MLOC_14596.3	tr|E9N3N2|E9N3N2_9POAL	***-[2.218]	BZIP transcription factor	IPR004827 (Basic-leucine zipper domain)
MLOC_15661.3	tr|Q7XTK1|Q7XTK1_ORYSJ	***-[2.981]	Elongation factor	IPR000795 (Protein synthesis factor, GTP-binding), IPR005225 (Small GTP-binding protein domain), IPR009000 (Translation elongation/initiation factor/Ribosomal, beta-barrel), IPR009022 (Elongation factor G/III/V), IPR020568 (Ribosomal protein S5 domain 2-type fold)
MLOC_16046.1	AT1G21200.1	--*-[6.963]	sequence-specific DNA binding transcription factors LENGTH=443
MLOC_16701.1	tr|G7KFU6|G7KFU6_MEDTR	***-[1.829]	Expansin	IPR007118 (Expansin/Lol pI), IPR014733 (Barwin-like endoglucanase)
MLOC_20390.2	tr|D8G648|D8G648_9CYAN	***-[3.849]	ATP-dependent DNA helicase	IPR004589 (DNA helicase, ATP-dependent, RecQ type)
MLOC_21134.1	AT5G46840.1	-**-[5.154]	RNA-binding (RRM/RBD/RNP motifs) family protein LENGTH=501	IPR012677 (Nucleotide-binding, alpha-beta plait)
MLOC_3414.1	tr|E3KWY9|E3KWY9_PUCGT	***-[3.792]	Terpenoid cylase/protein prenyltransferase alpha-alpha toroid	IPR006912 (Putative harbinger transposase-derived nuclease)
MLOC_12210.1	tr|B9T6K6|B9T6K6_RICCO	***-[5]	DNA-directed RNA polymerase II, putative
MLOC_42767.1			Unknown protein
MLOC_44483.1			Unknown protein	IPR011333 (BTB/POZ fold)
MLOC_493.1	tr|F2VQK4|F2VQK4_WHEAT	***-[3.95]	ATP synthase subunit a	IPR000568 (ATPase, F0 complex, subunit A)
MLOC_52379.2	tr|B9STP1|B9STP1_RICCO	***-[2.774]	Pentatricopeptide repeat-containing protein, putative	IPR002885 (Pentatricopeptide repeat), IPR011990 (Tetratricopeptide-like helical)
MLOC_53869.1	tr|Q2QS77|Q2QS77_ORYSJ	***-[2.688]	Retrotransposon protein, putative, unclassified
MLOC_54895.1	tr|B9RNB2|B9RNB2_RICCO	*-*-[3.126]	WRKY transcription factor, putative	IPR003657 (DNA-binding WRKY)
MLOC_5496.1	tr|Q2QLW7|Q2QLW7_ORYSJ	***-[2.68]	Retrotransposon protein, putative, unclassified
MLOC_60018.1	tr|Q2QMX5|Q2QMX5_ORYSJ	***-[2.441]	Retrotransposon protein, putative, unclassified
MLOC_6179.1	AT3G53960.1	***-[2.242]	Major facilitator superfamily protein LENGTH=602	IPR000109 (Oligopeptide transporter), IPR016196 (Major facilitator superfamily domain, general substrate transporter)
MLOC_64711.1			Unknown protein
MLOC_68071.2	tr|Q336N5|Q336N5_ORYSJ	***-[4.573]	Poly polymerase catalytic domain containing protein, expressed	IPR012317 (Poly(ADP-ribose) polymerase, catalytic domain), IPR022003 (RST domain of plant C-terminal)
MLOC_72375.6	tr|E0CW94|E0CW94_ORYCO	***-[1.953]	Protein kinase-3	IPR011009 (Protein kinase-like domain)
MLOC_72601.1	tr|Q10D55|Q10D55_ORYSJ	***-[2.647]	Retrotransposon protein, putative, unclassified
MLOC_73139.1	tr|B9RNU7|B9RNU7_RICCO	***-[2]	Protein phosphatase 2c, putative	IPR001932 (Protein phosphatase 2C-like), IPR015655 (Protein phosphatase 2C)
MLOC_73402.1			Unknown protein
MLOC_75331.1	tr|O23888|O23888_MAIZE	*-*-[3]	Aldehyde oxidase-2	IPR012675 (Beta-grasp domain)
MLOC_16300.1	tr|F2UDE5|F2UDE5_SALS5	***-[3.563]	Ectonucleoside triphosphate diphosphohydrolase 5	IPR000407 (Nucleoside phosphatase GDA1/CD39)
MLOC_75716.1	tr|F4IIV0|F4IIV0_ARATH	***-[2.69]	WPP domain-associated protein
MLOC_76418.1	tr|B6T9L2|B6T9L2_MAIZE	*-*-[4.356]	MADS-box transcription factor 8	IPR002100 (Transcription factor, MADS-box)
MLOC_77721.1	tr|G7L0H3|G7L0H3_MEDTR	***-[2.926]	Blue copper protein	IPR008972 (Cupredoxin)
MLOC_8905.1	tr|Q8W1R2|Q8W1R2_AVESA	***-[2]	Transposase
MLOC_1607.2	sp|A5UL52|FEN_METS3	*-*-[2.574]	Flap endonuclease 1	IPR006084 (DNA repair protein (XPGC)/yeast Rad)
MLOC_3802.1	AT3G53990.1	***-[3.721]	Adenine nucleotide alpha hydrolases-like superfamily protein LENGTH=160	IPR006015 (Universal stress protein A)
MLOC_5823.1	tr|F2DFK7|F2DFK7_HORVD	***-[2]	Phospholipase D	IPR015679 (Phospholipase D)
MLOC_65697.1	tr|B6Z259|B6Z259_WHEAT	***-[2.871]	Chalcone synthase	IPR011141 (Polyketide synthase, type III), IPR016039 (Thiolase-like)
AK248279.1	AT5G35180.4	***-[3.603]	Protein of unknown function (DUF1336) LENGTH=811	IPR009769 (Domain of unknown function DUF1336)
AK248558.1	AT4G21445.1	*-*-[24]	unknown protein; FUNCTIONS IN: molecular_function unknown; INVOLVED IN: biological_process unknown; LOCATED IN: chloroplast, chloroplast stroma; Has 30201 Blast hits to 17322 proteins in 780 species: Archae - 12; Bacteria - 1396; Metazoa - 17338; Fungi - 3422; Plants - 5037; Viruses - 0; Other Eukaryotes - 2996 (source: NCBI BLink). LENGTH=154
AK249397.1	tr|B4ERX7|B4ERX7_WHEAT	***-[2]	O-methyltransferase	IPR016461 (O-methyltransferase, COMT, eukaryota)
AK251150.1	tr|Q32SG2|Q32SG2_MAIZE	***-[3.124]	Protein phosphatase 2A regulatory subunit A	IPR016024 (Armadillo-type fold)
AK251496.1	tr|F1L1L3|F1L1L3_ASCSU	***-[2.75]	Golgi pH regulator	IPR015672 (GPCR 89-related)
AK353876	tr|F2UDE5|F2UDE5_SALS5	***-[2.706]	Ectonucleoside triphosphate diphosphohydrolase 5	IPR000407 (Nucleoside phosphatase GDA1/CD39)
AK354438	tr|B6SNC5|B6SNC5_MAIZE	***-[2]	VQ motif family protein	IPR008889 (VQ)
