# Supplementary material for: RNA-Seq analysis identifies genes associated with differential reproductive success under drought-stress in accessions of wild barley Hordeum spontaneum
Source: BMC Plant Biol. 2015 Jun 9;15:134. doi: 10.1186/s12870-015-0528-z (PMC4459662; doi:10.1186/s12870-015-0528-z)
Supplement: Additional file 5: Table S4. — List of candidate genes associated with sensitive response to drought stress. [file 12870_2015_528_MOESM5_ESM.txt]

Protein-Accesion Blast-Hit-Accession AHRD-Quality-Code Human-Readable-Description Interpro-ID (Description)
MLOC_148.2	AT5G60610.1	***-[1.178]	F-box/RNI-like superfamily protein LENGTH=388	IPR001810 (F-box domain, cyclin-like)
AK355147	tr|Q50J71|Q50J71_DANRE	*-*-[1.796]	Alpha-2,3-sialyltransferase	IPR001675 (Glycosyl transferase, family 29)
AK355585	tr|F2CPX8|F2CPX8_HORVD	***-[3]	Glutathione peroxidase	IPR000889 (Glutathione peroxidase), IPR012336 (Thioredoxin-like fold)
AK355851	tr|B6SX33|B6SX33_MAIZE	***-[3.673]	40S ribosomal protein S25-1	IPR004977 (Ribosomal protein S25), IPR011991 (Winged helix-turn-helix transcription repressor DNA-binding)
AK356262	tr|B9SKG7|B9SKG7_RICCO	*-*-[1.819]	Ring finger protein, putative	IPR013083 (Zinc finger, RING/FYVE/PHD-type)
MLOC_23760.1	tr|Q9SB98|Q9SB98_ALOMY	***-[2.896]	Glutathione transferase	IPR010987 (Glutathione S-transferase, C-terminal-like), IPR012336 (Thioredoxin-like fold)
AK356578	tr|B9RPS0|B9RPS0_RICCO	***-[2.261]	Pentatricopeptide repeat-containing protein, putative	IPR002885 (Pentatricopeptide repeat), IPR011990 (Tetratricopeptide-like helical)
AK356543			Unknown protein
AK356601	tr|C6HEF9|C6HEF9_AJECH	*-*-[3.133]	Phosphatidylinositol transfer protein SFH5	IPR001251 (CRAL-TRIO domain), IPR009038 (GOLD), IPR011074 (CRAL/TRIO, N-terminal domain)
AK356710	tr|G7K8K0|G7K8K0_MEDTR	*-*-[1.714]	RING finger family protein	IPR013083 (Zinc finger, RING/FYVE/PHD-type)
AK356799	tr|B9GUB7|B9GUB7_POPTR	***-[1.554]	Acyl:coa ligase acetate-coa synthetase-like protein	IPR000873 (AMP-dependent synthetase/ligase)
AK357479	AT1G33800.1	***-[3.281]	Protein of unknown function (DUF579) LENGTH=297	IPR021148 (Putative polysaccharide biosynthesis protein)
AK357628	tr|Q2EFH9|Q2EFH9_9POAL	***-[1.102]	Short-chain dehydrogenase/reductase	IPR002198 (Short-chain dehydrogenase/reductase SDR)
AK357890	tr|Q4JEV5|Q4JEV5_WHEAT	***-[3.216]	Pore-forming toxin-like protein Hfr-2	IPR005830 (Aerolysin/haemolysin/leukocidin toxin), IPR008998 (Agglutinin), IPR023307 (Aerolysin-like toxin, beta complex domain)
AK357994	tr|Q6ZL31|Q6ZL31_ORYSJ	*-*-[3]	F-box domain containing protein-like	IPR005174 (Protein of unknown function DUF295)
AK358141	tr|B9SXN5|B9SXN5_RICCO	***-[2.483]	Prephenate dehydrogenase, putative	IPR003099 (Prephenate dehydrogenase), IPR008927 (6-phosphogluconate dehydrogenase, C-terminal-like), IPR016040 (NAD(P)-binding domain)
AK358120	tr|B9T820|B9T820_RICCO	***-[2.265]	RNA binding protein, putative	IPR012677 (Nucleotide-binding, alpha-beta plait)
AK358814	tr|E5YS99|E5YS99_9BACL	*-*-[4.717]	GMP synthase [glutamine-hydrolyzing]	IPR000490 (Glycoside hydrolase, family 17), IPR004739 (GMP synthase, N-terminal), IPR012946 (X8), IPR014729 (Rossmann-like alpha/beta/alpha sandwich fold), IPR017853 (Glycoside hydrolase, superfamily), IPR017926 (Glutamine amidotransferase type 1)
AK358994	tr|Q0VH87|Q0VH87_GOSHI	***-[3.26]	3-ketoacyl-CoA reductase 2	IPR002198 (Short-chain dehydrogenase/reductase SDR)
AK358930	AT2G27770.1	***-[5]	Plant protein of unknown function (DUF868) LENGTH=320	IPR008586 (Protein of unknown function DUF868, plant)
AK359440	tr|F5UHZ4|F5UHZ4_9CYAN	***-[2.683]	Glycosyl transferase family 9
AK359538	tr|B9PIH0|B9PIH0_TOXGO	***-[3.907]	ATP-dependent RNA helicase, putative	IPR001650 (Helicase, C-terminal), IPR014001 (Helicase, superfamily 1/2, ATP-binding domain), IPR014014 (RNA helicase, DEAD-box type, Q motif)
AK359716	tr|B7FHS3|B7FHS3_MEDTR	***-[2.493]	Chaperone protein dnaJ	IPR003095 (Heat shock protein DnaJ)
AK360032	tr|G7KQC6|G7KQC6_MEDTR	***-[2.678]	U-box domain-containing protein	IPR013083 (Zinc finger, RING/FYVE/PHD-type), IPR016024 (Armadillo-type fold)
AK359962	tr|Q9FW91|Q9FW91_ORYSJ	***-[2.351]	Cytochrome P450 family protein	IPR001128 (Cytochrome P450)
AK359963	AT2G40150.1	***-[2.984]	TRICHOME BIREFRINGENCE-LIKE 28 LENGTH=424
AK360218	tr|B9G7K8|B9G7K8_ORYSJ	***-[3.998]	Translation initiation factor IF-2	IPR000178 (Translation initiation factor aIF-2, bacterial-like), IPR009000 (Translation elongation/initiation factor/Ribosomal, beta-barrel), IPR023115 (Translation initiation factor IF- 2, domain 3)
MLOC_32718.4	tr|B4FRD1|B4FRD1_MAIZE	***-[5]	Adaptin ear-binding coat-associated protein 1	IPR012466 (Adaptin ear-binding coat-associated protein 1 NECAP-1)
AK360409	tr|B9R7Y0|B9R7Y0_RICCO	***-[2.395]	Cytochrome P450, putative	IPR001128 (Cytochrome P450)
AK360420	tr|G7LE56|G7LE56_MEDTR	***-[6.983]	tRNA uridine 5-carboxymethylaminomethyl modification enzyme mnmG	IPR002218 (Glucose-inhibited division protein A-related)
AK360611	AT5G06850.1	***-[3.81]	C2 calcium/lipid-binding plant phosphoribosyltransferase family protein LENGTH=794	IPR008973 (C2 calcium/lipid-binding domain, CaLB), IPR013583 (Phosphoribosyltransferase C-terminal)
AK360719	tr|D7M5Q2|D7M5Q2_ARALL	***-[2.895]	Mate efflux family protein	IPR002528 (Multi antimicrobial extrusion protein)
AK360852	AT4G17960.1	***-[6]	unknown protein; BEST Arabidopsis thaliana protein match is: unknown protein . LENGTH=154
AK360993			Unknown protein
AK361089	AT1G55340.1	***-[4]	Protein of unknown function (DUF1639) LENGTH=205	IPR012438 (Protein of unknown function DUF1639)
AK361696	AT1G62770.1	***-[4.586]	Plant invertase/pectin methylesterase inhibitor superfamily protein LENGTH=204	IPR006501 (Pectinesterase inhibitor)
AK362118	tr|G7ZYQ8|G7ZYQ8_MEDTR	***-[1.853]	Kelch-like protein	IPR008974 (TRAF-like), IPR011333 (BTB/POZ fold), IPR011705 (BTB/Kelch-associated)
AK362468	tr|G7LFP8|G7LFP8_MEDTR	***-[2.958]	Cyclase/dehydrase family protein	IPR005031 (Streptomyces cyclase/dehydrase), IPR023393 (START-like domain)
AK362658	tr|G5BZ04|G5BZ04_HETGA	*-*-[3.639]	General transcription factor 3C polypeptide 2	IPR015943 (WD40/YVTN repeat-like-containing domain), IPR020478 (AT hook-like)
AK362747	AT5G35330.1	*-*-[4.415]	methyl-CPG-binding domain protein 02 LENGTH=272	IPR011124 (Zinc finger, CW-type), IPR016177 (DNA-binding, integrase-type)
AK362918	tr|G7I359|G7I359_MEDTR	*-*-[4.81]	Calcium homeostasis endoplasmic reticulum protein	IPR000061 (SWAP/Surp), IPR006569 (RNA polymerase II, large subunit, CTD)
AK363036	tr|G7KPF6|G7KPF6_MEDTR	***-[0.751]	Sugar transporter	IPR005828 (General substrate transporter), IPR016196 (Major facilitator superfamily domain, general substrate transporter)
MLOC_34735.1	tr|F2D894|F2D894_HORVD	***-[4.655]	Proteasome subunit alpha type	IPR000426 (Proteasome, alpha-subunit, N-terminal domain), IPR001353 (Proteasome, subunit alpha/beta)
AK363397	tr|Q6TY50|Q6TY50_HYDMC	***-[1.24]	Reductase 2	IPR001395 (Aldo/keto reductase), IPR023210 (NADP-dependent oxidoreductase domain)
AK363444	tr|B6SWK2|B6SWK2_MAIZE	***-[3.719]	Glycerol-3-phosphate acyltransferase 8
MLOC_36316.1	tr|A2X9Q4|A2X9Q4_ORYSI	***-[1.966]	Annexin 2	IPR001464 (Annexin)
AK364048	AT1G54520.1	***-[8.745]	unknown protein; FUNCTIONS IN: molecular_function unknown; INVOLVED IN: biological_process unknown; LOCATED IN: chloroplast; EXPRESSED IN: 24 plant structures; EXPRESSED DURING: 15 growth stages;
AK364479	AT4G24380.1	***-[15]	INVOLVED IN: 10-formyltetrahydrofolate bi s in 780 species: Archae - 12; Bacteria - 1396; Metazoa - 17338; Fungi - 3422; Plants - 5037; Viruses - 0; Other Eukaryotes - 2996 (source: NCBI BLink). LENGTH=234	IPR005645 (Serine hydrolase FSH)
AK364466	AT1G74160.1	***-[6]	unknown protein; BEST Arabidopsis thaliana protein match is: unknown protein . LENGTH=1025
AK364634	tr|G3H3W4|G3H3W4_CRIGR	***-[3.441]	Insulin-degrading enzyme	IPR011249 (Metalloenzyme, LuxS/M16 peptidase-like, metal-binding)
AK364687	tr|D7F169|D7F169_BOMMO	*-*-[3.821]	Endonuclease-reverse transcriptase
AK364745	tr|B6TGK1|B6TGK1_MAIZE	***-[1.986]	Ribonuclease 2	IPR001568 (Ribonuclease T2)
AK364816	AT4G15080.1	***-[3.359]	DHHC-type zinc finger family protein LENGTH=718
AK364876	AT2G38640.1	***-[3.263]	Protein of unknown function (DUF567) LENGTH=196	IPR000007 (Tubby, C-terminal), IPR000649 (Initiation factor 2B-related), IPR007612 (LURP1-like domain)
AK365125	AT5G59050.1	*-*-[4.132]	unknown protein; BEST Arabidopsis thaliana protein match is: unknown protein . LENGTH=312
AK365179	tr|G5C2Z0|G5C2Z0_HETGA	***-[3.894]	BRCA1-A complex subunit BRE	IPR010358 (Brain/reproductive organ-expressed protein)
AK365166	tr|C9DQ40|C9DQ40_MAIZE	***-[2.942]	Chloride channel protein	IPR001807 (Chloride channel, voltage gated)
AK365266	tr|B9RAU9|B9RAU9_RICCO	***-[3.777]	Leucine-rich repeat-containing protein, putative	IPR001611 (Leucine-rich repeat)
AK365289	tr|Q10K92|Q10K92_ORYSJ	***-[2.503]	Serine carboxypeptidase family protein, expressed	IPR001563 (Peptidase S10, serine carboxypeptidase)
AK365928	tr|D1RWC6|D1RWC6_SEROD	*-*-[1.588]	Ribonucleoside hydrolase 1	IPR001910 (Inosine/uridine-preferring nucleoside hydrolase domain), IPR023186 (Inosine/uridine-preferring nucleoside hydrolase)
AK366090	tr|G7JA63|G7JA63_MEDTR	***-[2.997]	TBC1 domain family member	IPR000195 (Rab-GTPase-TBC domain)
AK366052	tr|B6U1B5|B6U1B5_MAIZE	***-[2.684]	Citrate transporter family protein	IPR004680 (Divalent ion symporter)
AK366740	tr|F7NUM0|F7NUM0_9GAMM	***-[3.058]	Beta-glucosidase-like glycosyl hydrolase	IPR002772 (Glycoside hydrolase family 3 C-terminal domain), IPR017853 (Glycoside hydrolase, superfamily)
AK366955	tr|B6SV15|B6SV15_MAIZE	***-[1.373]	5-nucleotidase	IPR008380 (HAD-superfamily hydrolase, subfamily IG, 5'-nucleotidase), IPR023214 (HAD-like domain)
AK366896			Unknown protein
MLOC_36951.1	AT5G58375.1	***-[2]	Methyltransferase-related protein LENGTH=85
AK367576	tr|B9SPG9|B9SPG9_RICCO	***-[1.881]	Laccase, putative	IPR017761 (Laccase)
AK367963	tr|G7JPL7|G7JPL7_MEDTR	*-*-[2.79]	NAC domain-containing protein	IPR003441 (No apical meristem (NAM) protein)
AK368022	AT1G68810.1	*-*-[3.729]	basic helix-loop-helix (bHLH) DNA-binding superfamily protein LENGTH=368	IPR011598 (Helix-loop-helix DNA-binding)
AK368052	AT4G35320.1	*-*-[6]	unknown protein; BEST Arabidopsis thaliana protein match is: unknown protein . LENGTH=147
AK368429	tr|B6QUC9|B6QUC9_PENMQ	***-[3.306]	Lipase/serine esterase, putative	IPR007751 (Domain of unknown function DUF676, lipase-like)
AK368644	tr|F1KY42|F1KY42_ASCSU	***-[3.334]	PPPDE peptidase domain-containing protein 1	IPR008580 (Domain of unknown function DUF862, eukaryotic)
AK369138	tr|B4X2C4|B4X2C4_9GAMM	***-[3.148]	NADPH-dependent FMN reductase, putative	IPR005025 (NADPH-dependent FMN reductase)
AK369391	tr|G3I873|G3I873_CRIGR	***-[2.049]	Ubiquitin thioesterase OTUB1	IPR019400 (Peptidase C65, otubain)
AK369349	tr|B6SIP7|B6SIP7_MAIZE	***-[2.763]	Prefoldin subunit 1	IPR009053 (Prefoldin)
AK369521	tr|G3J5T8|G3J5T8_CORMM	***-[4.202]	Vesicle-mediated transport protein Vid24	IPR018618 (Vacuolar import/degradation protein Vid24)
AK369730	tr|Q5HZ67|Q5HZ67_ORYSA	***-[2.606]	WRKY transcription factor 78	IPR003657 (DNA-binding WRKY)
AK369674	AT2G27430.1	***-[2.601]	ARM repeat superfamily protein LENGTH=438	IPR016024 (Armadillo-type fold)
AK370272	tr|B2W0L6|B2W0L6_PYRTR	*-*-[5.355]	Hsp70 nucleotide exchange factor fes1	IPR016024 (Armadillo-type fold)
AK370330	tr|B9R8T7|B9R8T7_RICCO	***-[3.119]	Cinnamoyl-CoA reductase, putative	IPR001509 (NAD-dependent epimerase/dehydratase), IPR016040 (NAD(P)-binding domain)
AK370642	tr|B9R8F4|B9R8F4_RICCO	***-[4.211]	Prolyl 4-hydroxylase alpha subunit, putative	IPR005123 (Oxoglutarate/iron-dependent oxygenase)
AK370785	AT5G16300.1	***-[5.211]	Vps51/Vps67 family (components of vesicular transport) protein LENGTH=1068	IPR014812 (Vacuolar protein sorting-associated protein 51)
AK371084	AT3G12920.1	***-[1.904]	SBP (S-ribonuclease binding protein) family protein LENGTH=335	IPR001841 (Zinc finger, RING-type)
AK371534	AT3G15095.1	*-*-[17.6]	unknown protein; FUNCTIONS IN: molecular_function unknown; INVOLVED IN: biological_process unknown; LOCATED IN: chloroplast; EXPRESSED IN: 22 plant structures; EXPRESSED DURING: 13 growth stages; Has 9762 Blast hits to 6439 proteins in 764 species: Archae - 77; Bacteria - 1339; Metazoa - 3211; Fungi - 718; Plants - 437; Viruses - 131; Other Eukaryotes - 3849 (source: NCBI BLink). LENGTH=684
AK371919	tr|Q8LMV1|Q8LMV1_ORYSJ	***-[2]	Nitroreductase family protein, putative	IPR000415 (Nitroreductase-like)
AK372126	tr|G7IG77|G7IG77_MEDTR	***-[2.959]	TBC1 domain family member-like protein	IPR000195 (Rab-GTPase-TBC domain)
AK372465			Unknown protein
AK372434	tr|G7L2M3|G7L2M3_MEDTR	***-[3.555]	GDSL esterase/lipase	IPR001087 (Lipase, GDSL), IPR013830 (Esterase, SGNH hydrolase-type)
AK372785	tr|G7J5D5|G7J5D5_MEDTR	***-[4.429]	MORC family CW-type zinc finger protein	IPR003594 (ATPase-like, ATP-binding domain)
AK372810	tr|Q67ZZ1|Q67ZZ1_ARATH	***-[2.641]	Polyglutamine-binding protein 1	IPR001202 (WW/Rsp5/WWP)
AK372830	tr|B6TTQ6|B6TTQ6_MAIZE	***-[2]	Actin-like protein 6A	IPR004000 (Actin-like)
AK372868	tr|B9GG65|B9GG65_POPTR	***-[1.874]	F-box family protein	IPR001810 (F-box domain, cyclin-like)
MLOC_38530.1	AT2G36780.1	***-[2.384]	UDP-Glycosyltransferase superfamily protein LENGTH=496	IPR002213 (UDP-glucuronosyl/UDP-glucosyltransferase)
AK373704	tr|B9REB6|B9REB6_RICCO	***-[2.814]	Protein CRABS CLAW, putative	IPR006780 (YABBY protein)
AK374143	tr|Q3ZBC7|Q3ZBC7_BOVIN	*-*-[4.932]	Methyl-CpG binding domain protein 4	IPR011257 (DNA glycosylase)
AK374151	tr|D7LS20|D7LS20_ARALL	***-[2.534]	Membrane-associated progesterone binding protein 3	IPR001199 (Cytochrome b5)
AK374320	tr|G3EC78|G3EC78_HORVS	***-[2]	Calcineurin B-like protein 3	IPR001125 (Recoverin)
AK374486	tr|B0LK13|B0LK13_SARHE	***-[2.266]	Zinc finger-homeodomain protein 2	IPR006456 (ZF-HD homeobox protein, Cys/His-rich dimerisation domain), IPR009057 (Homeodomain-like)
AK374713	tr|B9RYJ6|B9RYJ6_RICCO	***-[0.839]	Alcohol dehydrogenase, putative	IPR002085 (Alcohol dehydrogenase superfamily, zinc-type), IPR002198 (Short-chain dehydrogenase/reductase SDR), IPR011032 (GroES-like), IPR013149 (Alcohol dehydrogenase, C-terminal)
AK374962	AT5G50210.1	***-[2.828]	quinolinate synthase LENGTH=718	IPR002634 (BolA protein), IPR003473 (Quinolinate synthetase A), IPR003808 (Fe-S metabolism associated domain, SufE-like)
AK374997	tr|B6TED1|B6TED1_MAIZE	***-[2.811]	Nudix hydrolase 23	IPR001202 (WW/Rsp5/WWP), IPR015797 (NUDIX hydrolase domain-like)
AK375160	tr|G7JCE8|G7JCE8_MEDTR	***-[2]	Pumilio-like protein	IPR016024 (Armadillo-type fold)
AK375735	tr|B9RK59|B9RK59_RICCO	***-[3]	PCI domain-containing protein, putative	IPR000717 (Proteasome component (PCI) domain)
AK376030	tr|Q2QN95|Q2QN95_ORYSJ	***-[3.955]	Amino acid transporter family protein, putative, expressed	IPR013057 (Amino acid transporter, transmembrane)
AK376059	tr|Q2QNA8|Q2QNA8_ORYSJ	***-[2]	XH domain containing protein, expressed	IPR005379 (Uncharacterised domain XH)
AK376057	AT3G57780.1	*-*-[5.738]	BEST Arabidopsis thaliana protein match is: nucleolar protein gar2-related . LENGTH=671
AK376648	tr|B6SZE5|B6SZE5_MAIZE	***-[2]	VQ motif family protein	IPR008889 (VQ)
AK376921	tr|G6FXW7|G6FXW7_9CYAN	***-[2.062]	ABC-1 domain-containing protein	IPR011009 (Protein kinase-like domain)
MLOC_44341.2	AT3G29180.1	***-[3.91]	Protein of unknown function (DUF1336) LENGTH=513	IPR009769 (Domain of unknown function DUF1336)
MLOC_44857.1	AT5G50380.1	***-[3.289]	exocyst subunit exo70 family protein F1 LENGTH=683	IPR004140 (Exo70 exocyst complex subunit), IPR016159 (Cullin repeat-like-containing domain)
MLOC_45058.1	tr|F2D4U0|F2D4U0_HORVD	***-[3.993]	3-ketoacyl-CoA synthase	IPR012392 (Very-long-chain 3-ketoacyl-CoA synthase), IPR016039 (Thiolase-like)
MLOC_46493.2	tr|B9STG0|B9STG0_RICCO	***-[2.017]	S-receptor kinase, putative	IPR000858 (S-locus glycoprotein), IPR001480 (Bulb-type lectin domain), IPR003609 (Apple-like), IPR011009 (Protein kinase-like domain)
MLOC_50973.1	tr|G7X5U1|G7X5U1_ASPKW	***-[4.457]	Golgi apparatus membrane protein tvp23	IPR008564 (Protein of unknown function DUF846, eukaryotic)
MLOC_52170.14	tr|Q2QYH7|Q2QYH7_ORYSJ	***-[2.395]	Cytochrome P450 family protein, expressed	IPR001128 (Cytochrome P450)
MLOC_52579.1	tr|Q7XBH9|Q7XBH9_CERRI	***-[1.204]	Calcium-transporting ATPase 1	IPR001757 (ATPase, P-type, K/Mg/Cd/Cu/Zn/Na/Ca/Na/H-transporter), IPR023214 (HAD-like domain), IPR023298 (ATPase, P-type, transmembrane domain), IPR023299 (ATPase, P-type, cytoplasmic domain N), IPR023300 (ATPase, P-type, cytoplasmic transduction domain A)
MLOC_52569.1	AT3G29670.1	***-[3.297]	HXXXD-type acyl-transferase family protein LENGTH=451	IPR003480 (Transferase), IPR023213 (Chloramphenicol acetyltransferase-like domain)
MLOC_52707.1	AT3G63530.1	***-[2.318]	RING/U-box superfamily protein LENGTH=248	IPR013083 (Zinc finger, RING/FYVE/PHD-type)
MLOC_53211.1	tr|B9RH00|B9RH00_RICCO	***-[3.524]	Mitochondrial phosphate carrier protein, putative	IPR018108 (Mitochondrial substrate/solute carrier), IPR023395 (Mitochondrial carrier domain)
MLOC_53247.1	tr|Q75LJ9|Q75LJ9_ORYSJ	***-[2.702]	Harpin-induced protein 1 containing protein, expressed	IPR004864 (Late embryogenesis abundant protein, LEA-14)
MLOC_53402.1	AT5G15740.1	***-[1.99]	O-fucosyltransferase family protein LENGTH=508	IPR019378 (GDP-fucose protein O-fucosyltransferase)
MLOC_53744.1	tr|F6KIF1|F6KIF1_MEDTR	***-[2.743]	NAC domain protein	IPR003441 (No apical meristem (NAM) protein)
MLOC_54157.1	AT3G21330.1	*-*-[5.517]	basic helix-loop-helix (bHLH) DNA-binding superfamily protein LENGTH=373	IPR011598 (Helix-loop-helix DNA-binding)
MLOC_4793.1	tr|E5LP97|E5LP97_MAIZE	***-[2.859]	Pentatricopeptide repeat protein	IPR002885 (Pentatricopeptide repeat), IPR011990 (Tetratricopeptide-like helical)
MLOC_56053.1	tr|A0YQ44|A0YQ44_LYNSP	***-[3.76]	Alanine--tRNA ligase	IPR002318 (Alanyl-tRNA synthetase, class IIc), IPR009000 (Translation elongation/initiation factor/Ribosomal, beta-barrel)
MLOC_5090.1	sp|B2V930|MIAB_SULSY	***-[5.182]	(Dimethylallyl)adenosine tRNA methylthiotransferase MiaB	IPR002792 (TRAM domain), IPR007197 (Radical SAM), IPR023970 (Methylthiotransferase/B12-binding/radical SAM-type)
MLOC_56458.1	AT1G57590.1	***-[1.994]	Pectinacetylesterase family protein LENGTH=444	IPR004963 (Pectinacetylesterase)
MLOC_56775.1	tr|B9T2N5|B9T2N5_RICCO	***-[1.938]	Protein phosphatase 2c, putative	IPR001932 (Protein phosphatase 2C-like), IPR015655 (Protein phosphatase 2C)
MLOC_58626.1	tr|A6MZE3|A6MZE3_ORYSI	***-[7.558]	Mitochondrial import inner membrane translocase subunit tim9	IPR004217 (Mitochondrial inner membrane translocase complex, Tim8/9/10/13-zinc finger-like)
MLOC_5287.1	tr|F2D0E7|F2D0E7_HORVD	***-[3.785]	UDP-glucose 6-dehydrogenase	IPR017476 (Nucleotide sugar dehydrogenase), IPR021157 (Cytochrome c1, transmembrane anchor, C-terminal)
MLOC_279.1	AT3G55570.1	*-*-[5.946]	unknown protein; BEST Arabidopsis thaliana protein match is: unknown protein . LENGTH=109
MLOC_259.2	AT5G65250.1	*-*-[28]	unknown protein; FUNCTIONS IN: molecular_function unknown; INVOLVED IN: biological_process unknown; LOCATED IN: chloroplast; EXPRESSED IN: 22 plant structures; EXPRESSED DURING: 13 growth stages; Has 30201 Blast hits to 17322 proteins in 780 species: Archae - 12; Bacteria - 1396; Metazoa - 17338; Fungi - 3422; Plants - 5037; Viruses - 0; Other Eukaryotes - 2996 (source: NCBI BLink). LENGTH=300
MLOC_58983.1	tr|Q8L4M0|Q8L4M0_WHEAT	***-[4.494]	Fatty acyl coA reductase	IPR004262 (Male sterility), IPR016040 (NAD(P)-binding domain)
MLOC_59564.1	tr|B6U7J7|B6U7J7_MAIZE	***-[2]	Chitinase 2	IPR000677 (2S globulin), IPR017853 (Glycoside hydrolase, superfamily)
MLOC_59843.1	tr|Q9FJQ6|Q9FJQ6_ARATH	***-[2.676]	Inositol-1, 4, 5-trisphosphate 5-phosphatase-like protein	IPR005135 (Endonuclease/exonuclease/phosphatase)
MLOC_59737.1	tr|A2Q1A6|A2Q1A6_MEDTR	*-*-[2.861]	DNA polymerase V	IPR007015 (DNA polymerase V), IPR016024 (Armadillo-type fold)
MLOC_5483.1	tr|F4K8D0|F4K8D0_ARATH	***-[2.679]	Hydrolase, alpha/beta fold family protein	IPR000073 (Alpha/beta hydrolase fold-1)
MLOC_5452.1	AT1G48880.1	***-[2.836]	TRICHOME BIREFRINGENCE-LIKE 7 LENGTH=445
MLOC_60199.1	tr|G7J7P3|G7J7P3_MEDTR	***-[1.916]	IQ domain-containing protein	IPR000048 (IQ motif, EF-hand binding site)
MLOC_60459.1			Unknown protein
MLOC_61340.2	tr|Q2R2A6|Q2R2A6_ORYSJ	***-[2.687]	Carotenoid isomerase, putative, expressed	IPR002937 (Amine oxidase), IPR014101 (Carotene isomerase)
MLOC_61454.3	tr|B7FLN4|B7FLN4_MEDTR	***-[1.776]	IQ domain-containing protein	IPR000048 (IQ motif, EF-hand binding site)
MLOC_62512.1	tr|E0CW98|E0CW98_ORYCO	***-[2]	Peroxidase	IPR010255 (Haem peroxidase)
MLOC_62478.1	tr|F2DYM7|F2DYM7_HORVD	***-[3.873]	S-adenosylmethionine decarboxylase proenzyme	IPR001985 (S-adenosylmethionine decarboxylase), IPR016067 (S-adenosylmethionine decarboxylase, core), IPR018167 (S-adenosylmethionine decarboxylase subgroup)
MLOC_62605.1			Unknown protein	IPR011676 (Domain of unknown function DUF1618)
MLOC_63123.5	AT3G50210.1	***-[3.381]	2-oxoglutarate (2OG) and Fe(II)-dependent oxygenase superfamily protein LENGTH=332	IPR002283 (Isopenicillin N synthase)
MLOC_63773.1	tr|B6T8X5|B6T8X5_MAIZE	***-[2.214]	T-complex protein 1 subunit beta	IPR002423 (Chaperonin Cpn60/TCP-1)
MLOC_63780.6	tr|G7LGI2|G7LGI2_MEDTR	***-[3.999]	Tyrosyl-DNA phosphodiesterase	IPR010347 (Tyrosyl-DNA phosphodiesterase), IPR014905 (HIP116, Rad5p N-terminal)
MLOC_64057.2	tr|B9SHJ6|B9SHJ6_RICCO	*-*-[2.651]	NAC domain-containing protein 21/22, putative	IPR003441 (No apical meristem (NAM) protein)
MLOC_5942.1	tr|F2CVZ5|F2CVZ5_HORVD	***-[6.931]	ATP-dependent Clp protease proteolytic subunit	IPR023562 (Peptidase S14/S49)
MLOC_65122.3	tr|B6TYD9|B6TYD9_MAIZE	***-[3.87]	Armadillo/beta-catenin-like repeat family protein	IPR016024 (Armadillo-type fold)
MLOC_65935.3	tr|Q8S7Q0|Q8S7Q0_ORYSJ	***-[5.696]	Eukaryotic translation initiation factor 3 subunit 9, putative, expressed	IPR011400 (Translation initiation factor eIF-3b)
MLOC_66104.1			Unknown protein
MLOC_66404.1	tr|G7L0M9|G7L0M9_MEDTR	***-[3.467]	ABC transporter G family member	IPR003439 (ABC transporter-like), IPR013525 (ABC-2 type transporter)
MLOC_66504.1	tr|G7JNR9|G7JNR9_MEDTR	***-[1.87]	WD repeat-containing protein	IPR015943 (WD40/YVTN repeat-like-containing domain)
MLOC_6175.1	tr|G7ILD9|G7ILD9_MEDTR	***-[5.328]	Pre-mRNA-splicing factor SYF1	IPR011990 (Tetratricopeptide-like helical)
MLOC_67266.1	tr|Q75G91|Q75G91_ORYSJ	***-[1.448]	40S ribosomal protein S3, putative, expressed	IPR005703 (Ribosomal protein S3, eukaryotic/archaeal), IPR015946 (K homology domain-like, alpha/beta)
MLOC_68482.4	tr|G7KJX2|G7KJX2_MEDTR	***-[4.822]	Paired amphipathic helix protein Sin3	IPR003822 (Paired amphipathic helix), IPR013194 (Histone deacetylase interacting)
MLOC_69130.3	tr|D7MNN1|D7MNN1_ARALL	*-*-[5]	Zinc knuckle (CCHC-type) family protein	IPR004343 (Plus-3)
MLOC_69499.1	AT2G16370.1	***-[2.895]	thymidylate synthase 1 LENGTH=519	IPR000398 (Thymidylate synthase), IPR012262 (Bifunctional dihydrofolate reductase/thymidylate synthase), IPR023451 (Thymidylate synthase/dCMP hydroxymethylase domain), IPR024072 (Dihydrofolate reductase-like domain)
MLOC_70666.2	tr|D7L4Z5|D7L4Z5_ARALL	*-*-[2.875]	Ran-binding protein 1 domain-containing protein	IPR011993 (Pleckstrin homology-like domain), IPR015007 (Nuclear pore complex, NUP2/50/61)
MLOC_71349.1	tr|F2YHU9|F2YHU9_FRAAN	***-[2.322]	Abscisic acid receptor PYR1	IPR019587 (Polyketide cyclase/dehydrase), IPR023393 (START-like domain)
MLOC_71762.1	tr|Q9FKI1|Q9FKI1_ARATH	*-*-[1.271]	Similarity to zinc metalloproteinase	IPR013536 (WLM), IPR018997 (PUB domain)
MLOC_71915.1	tr|Q2A9L8|Q2A9L8_BRAOL	*-*-[3.036]	Histone-lysine N-methyltransferase, putative	IPR001214 (SET domain), IPR003105 (SRA-YDG), IPR007728 (Pre-SET domain), IPR015947 (PUA-like domain)
MLOC_72810.2	tr|B6TKQ3|B6TKQ3_MAIZE	***-[2.888]	Cysteine proteinase inhibitor 2	IPR000010 (Proteinase inhibitor I25, cystatin)
MLOC_72838.1	tr|B6TWG2|B6TWG2_MAIZE	***-[2.958]	Plastid-lipid associated protein 3	IPR006843 (Plastid lipid-associated protein/fibrillin conserved domain)
MLOC_74268.1	tr|G7KTA0|G7KTA0_MEDTR	***-[1.815]	Receptor protein kinase-like protein	IPR001611 (Leucine-rich repeat), IPR011009 (Protein kinase-like domain), IPR013210 (Leucine-rich repeat-containing N-terminal, type 2)
MLOC_74533.1	tr|C3TX68|C3TX68_BRASY	***-[2]	Actin	IPR004000 (Actin-like)
MLOC_75540.1	tr|E3KI30|E3KI30_PUCGT	***-[1.921]	HAT family dimerization domain-containing protein	IPR003656 (Zinc finger, BED-type predicted), IPR008906 (HAT dimerisation), IPR012337 (Ribonuclease H-like domain)
MLOC_75450.2	sp|Q940T9|COL4_ARATH	*-*-[2.754]	Zinc finger protein CONSTANS-LIKE 4	IPR010402 (CCT domain)
MLOC_75724.1	tr|C0HGQ0|C0HGQ0_MAIZE	***-[2.368]	LIM transcription factor	IPR001781 (Zinc finger, LIM-type)
MLOC_77821.1	tr|Q2R115|Q2R115_ORYSJ	***-[3.551]	BTB/POZ domain containing protein, expressed	IPR008974 (TRAF-like), IPR011333 (BTB/POZ fold)
MLOC_78716.2	tr|Q6ATT7|Q6ATT7_ORYSJ	***-[2.394]	Cytochrome P450, putative	IPR001128 (Cytochrome P450)
MLOC_78508.1	tr|B8H1V8|B8H1V8_CAUCN	*-*-[3.432]	Nucleoside-diphosphate-sugar epimerase	IPR009367 (Mitochondrial fission ELM1-like)
MLOC_79018.1	tr|Q9LLN5|Q9LLN5_ORYSA	***-[2.045]	Receptor-like protein kinase	IPR000858 (S-locus glycoprotein), IPR001480 (Bulb-type lectin domain), IPR013227 (PAN-2 domain)
MLOC_78827.1	sp|Q6K7E6|ERF1_ORYSJ	***-[3.728]	Ethylene-responsive transcription factor 1	IPR001471 (AP2/ERF domain)
MLOC_79354.1	AT5G24690.1	***-[3.669]	Protein of unknown function (DUF3411) LENGTH=521	IPR017690 (Outer membrane insertion C-terminal signal, omp85 target), IPR021825 (Protein of unknown function DUF3411)
MLOC_79979.2	AT1G70180.2	***-[3.825]	Sterile alpha motif (SAM) domain-containing protein LENGTH=460	IPR013761 (Sterile alpha motif/pointed domain)
MLOC_80117.1	tr|B9S1Z5|B9S1Z5_RICCO	***-[2.352]	Cytochrome P450, putative	IPR001128 (Cytochrome P450)
MLOC_80689.1	tr|F2DGZ5|F2DGZ5_HORVD	***-[3.956]	Serine/threonine-protein phosphatase	IPR004843 (Metallophosphoesterase domain)
MLOC_7220.1	AT2G31490.1	***-[17]	unknown protein; Has 55 Blast hits to 55 proteins in 15 species: Archae - 0; Bacteria - 0; Metazoa - 0; Fungi - 0; Plants - 55; Viruses - 0; Other Eukaryotes - 0 (source: NCBI BLink). LENGTH=71
MLOC_81502.2	tr|B9S8D6|B9S8D6_RICCO	***-[3.629]	Trehalose-6-phosphate synthase, putative	IPR001830 (Glycosyl transferase, family 20), IPR006379 (HAD-superfamily hydrolase, subfamily IIB), IPR023214 (HAD-like domain)
MLOC_81370.1	tr|F2DU68|F2DU68_HORVD	***-[4]	Nucleoside diphosphate kinase	IPR001564 (Nucleoside diphosphate kinase)
MLOC_81233.1	AT1G54290.1	***-[3.446]	Translation initiation factor SUI1 family protein LENGTH=113	IPR005874 (Eukaryotic translation initiation factor SUI1)
MLOC_82049.1	AT2G17705.1	***-[14.997]	unknown protein; FUNCTIONS IN: molecular_function unknown; INVOLVED IN: biological_process unknown; LOCATED IN: plasma membrane; EXPRESSED IN: cultured cell; BEST Arabidopsis thaliana protein match is: unknown protein . LENGTH=127	IPR011057 (Mss4-like)
MLOC_6819.1	AT5G63135.1	***-[17]	unknown protein; Has 30201 Blast hits to 17322 proteins in 780 species: Archae - 12; Bacteria - 1396; Metazoa - 17338; Fungi - 3422; Plants - 5037; Viruses - 0; Other Eukaryotes - 2996 (source: NCBI BLink). LENGTH=99
MLOC_52171.1	tr|B6STV5|B6STV5_MAIZE	***-[2.5]	Acetyltransferase, GNAT family protein	IPR016181 (Acyl-CoA N-acyltransferase)
MLOC_58456.1			Unknown protein
MLOC_7493.2	tr|B9S651|B9S651_RICCO	*-*-[1.974]	RNA binding protein, putative	IPR012677 (Nucleotide-binding, alpha-beta plait)
MLOC_7534.2	tr|G7IKV0|G7IKV0_MEDTR	***-[1.494]	2-succinylbenzoate-CoA ligase	IPR000873 (AMP-dependent synthetase/ligase)
MLOC_9808.1	tr|B6TI36|B6TI36_MAIZE	***-[3.439]	Transporter, folate-biopterin transporter	IPR004324 (Biopterin transport-related protein BT1), IPR016196 (Major facilitator superfamily domain, general substrate transporter)
MLOC_1826.2	tr|B6SNF9|B6SNF9_MAIZE	***-[1.916]	Peroxidase 52	IPR010255 (Haem peroxidase)
MLOC_10024.1	tr|Q2R1H1|Q2R1H1_ORYSJ	***-[2.9]	HAT family dimerisation domain containing protein	IPR008906 (HAT dimerisation), IPR012337 (Ribonuclease H-like domain)
MLOC_10773.3	AT2G05910.1	***-[3.922]	Protein of unknown function (DUF567) LENGTH=191	IPR000007 (Tubby, C-terminal), IPR007612 (LURP1-like domain)
MLOC_12602.1	tr|G7LGD2|G7LGD2_MEDTR	***-[5.861]	Peptidyl-prolyl cis-trans isomerase B	IPR002130 (Cyclophilin-like peptidyl-prolyl cis-trans isomerase domain), IPR011990 (Tetratricopeptide-like helical), IPR023114 (Elongated TPR repeat-containing domain)
MLOC_12950.1	tr|G8A365|G8A365_MEDTR	***-[3.652]	Regulator of nonsense transcripts-like protein
MLOC_13255.2	tr|Q2R4I6|Q2R4I6_ORYSJ	***-[4.997]	CDK-activating kinase assembly factor MAT1 family protein, expressed	IPR004575 (Cdk-activating kinase assembly factor (MAT1))
MLOC_1402.1	tr|Q2R4E2|Q2R4E2_ORYSJ	***-[2.555]	Retrotransposon protein, putative, unclassified	IPR007321 (Transposase (putative), gypsy type)
MLOC_14294.1	AT2G01300.1	*-*-[6]	unknown protein; BEST Arabidopsis thaliana protein match is: unknown protein . LENGTH=156
MLOC_15691.1	tr|Q4LET2|Q4LET2_9LILI	***-[1.953]	Expansin	IPR007118 (Expansin/Lol pI), IPR014733 (Barwin-like endoglucanase)
MLOC_16701.1	tr|G7KFU6|G7KFU6_MEDTR	***-[1.829]	Expansin	IPR007118 (Expansin/Lol pI), IPR014733 (Barwin-like endoglucanase)
MLOC_16987.2	AT5G38880.1	***-[16.955]	unknown protein; Has 474 Blast hits to 433 proteins in 138 species: Archae - 6; Bacteria - 80; Metazoa - 195; Fungi - 44; Plants - 59; Viruses - 0; Other Eukaryotes - 90 (source: NCBI BLink). LENGTH=796
MLOC_17579.2	tr|Q5NBI3|Q5NBI3_ORYSJ	***-[3.34]	NBS-LRR disease resistance protein-like	IPR002182 (NB-ARC)
MLOC_17825.1	AT5G53150.1	*-*-[5.007]	DNAJ heat shock N-terminal domain-containing protein LENGTH=726
MLOC_18305.1	AT5G12930.1	***-[17]	unknown protein; Has 1807 Blast hits to 1807 proteins in 277 species: Archae - 0; Bacteria - 0; Metazoa - 736; Fungi - 347; Plants - 385; Viruses - 0; Other Eukaryotes - 339 (source: NCBI BLink). LENGTH=439
MLOC_18470.2	tr|D7M5W2|D7M5W2_ARALL	***-[2.26]	Pentatricopeptide repeat-containing protein	IPR002885 (Pentatricopeptide repeat), IPR011990 (Tetratricopeptide-like helical)
MLOC_18726.1	tr|B9RAZ1|B9RAZ1_RICCO	*-*-[1.953]	Ring finger protein, putative	IPR013083 (Zinc finger, RING/FYVE/PHD-type)
MLOC_19340.1			Unknown protein
MLOC_19518.1	tr|A8V3Z3|A8V3Z3_HORVS	***-[2.655]	Chymotrypsin inhibitor-2	IPR000864 (Proteinase inhibitor I13, potato inhibitor I)
MLOC_20759.1	tr|B6TJM1|B6TJM1_MAIZE	***-[1.466]	3-isopropylmalate dehydrogenase	IPR001804 (Isocitrate/isopropylmalate dehydrogenase), IPR024084 (Isopropylmalate dehydrogenase-like domain)
MLOC_11149.1			Unknown protein
MLOC_21911.4	tr|Q0PVB3|Q0PVB3_ORYSJ	*-*-[2.33]	Response regulator	IPR011006 (CheY-like superfamily)
MLOC_23189.1	tr|A8WBZ6|A8WBZ6_MONPR	***-[1.843]	Transposase	IPR006912 (Putative harbinger transposase-derived nuclease)
MLOC_23271.1	tr|F4IG73|F4IG73_ARATH	***-[2.019]	Beige-related and WD-40 repeat-containing protein	IPR015943 (WD40/YVTN repeat-like-containing domain)
MLOC_23439.2	tr|F1DJR5|F1DJR5_MAIZE	***-[3.927]	PLATZ transcription factor	IPR006734 (Protein of unknown function DUF597)
MLOC_2368.1	tr|D8L9M2|D8L9M2_WHEAT	***-[1.837]	Peroxidase 66, putative, expressed	IPR010255 (Haem peroxidase)
MLOC_24270.1	tr|Q2QZN1|Q2QZN1_ORYSJ	*-*-[2.713]	Retrotransposon protein, putative, unclassified	IPR005135 (Endonuclease/exonuclease/phosphatase)
MLOC_24477.2	tr|Q40541|Q40541_TOBAC	***-[1.951]	Protein kinase	IPR011009 (Protein kinase-like domain)
MLOC_26770.1	tr|B8Q6P0|B8Q6P0_BAMOL	***-[4]	Cytochrome c oxidase subunit 2	IPR008972 (Cupredoxin)
MLOC_11833.2	AT5G24870.1	*-*-[2.585]	RING/U-box superfamily protein LENGTH=520	IPR013083 (Zinc finger, RING/FYVE/PHD-type)
MLOC_312.14	tr|Q2QT96|Q2QT96_ORYSJ	***-[2.993]	MAR-binding protein, putative, expressed
MLOC_11924.1			Unknown protein
MLOC_3422.1			Unknown protein	IPR012442 (Protein of unknown function DUF1645)
MLOC_3499.1	tr|D7KX87|D7KX87_ARALL	***-[2.848]	Pentatricopeptide repeat-containing protein	IPR002885 (Pentatricopeptide repeat)
MLOC_3641.1	tr|D7M0N3|D7M0N3_ARALL	***-[4.767]	Mitochondrial transcription termination factor family protein	IPR003690 (Mitochodrial transcription termination factor-related)
MLOC_12170.2	tr|G7KEU9|G7KEU9_MEDTR	***-[3.107]	Subtilisin-like serine protease	IPR015500 (Peptidase S8, subtilisin-related), IPR023827 (Peptidase S8, subtilisin, Asp-active site), IPR023828 (Peptidase S8, subtilisin, Ser-active site)
MLOC_36743.5			Unknown protein
MLOC_36900.2	tr|G7L3X6|G7L3X6_MEDTR	***-[4.62]	RING finger and WD repeat domain-containing protein	IPR013083 (Zinc finger, RING/FYVE/PHD-type), IPR015943 (WD40/YVTN repeat-like-containing domain)
MLOC_3871.2	tr|Q9C9E6|Q9C9E6_ARATH	***-[1.637]	Lung seven transmembrane receptor-like protein	IPR009637 (Transmembrane receptor, eukaryota)
MLOC_12388.2	tr|B9N9A1|B9N9A1_POPTR	***-[3.488]	Multidrug resistance protein ABC transporter family	IPR003439 (ABC transporter-like), IPR011527 (ABC transporter, transmembrane domain, type 1)
MLOC_4108.1	tr|Q6ZFX9|Q6ZFX9_ORYSJ	***-[5.682]	ATP-dependent DNA helicase RECG-like	IPR001650 (Helicase, C-terminal), IPR014001 (Helicase, superfamily 1/2, ATP-binding domain)
MLOC_41291.1	tr|Q339Q6|Q339Q6_ORYSJ	***-[5]	Retrotransposon protein, putative, Ty3-gypsy subclass, expressed
MLOC_41330.2	AT1G12244.1	*-*-[3.831]	Polynucleotidyl transferase, ribonuclease H-like superfamily protein LENGTH=254	IPR005227 (Resolvase, holliday junction-type, YqgF-like), IPR012337 (Ribonuclease H-like domain)
MLOC_41321.1			Unknown protein	IPR011676 (Domain of unknown function DUF1618)
MLOC_12790.3	tr|F2DMN7|F2DMN7_HORVD	***-[3.872]	Adenylyl-sulfate kinase	IPR002891 (Adenylylsulphate kinase)
MLOC_12688.5	tr|A7BWX1|A7BWX1_9GAMM	*-*-[3.353]	Leucine-rich-repeat protein	IPR016024 (Armadillo-type fold), IPR016035 (Acyl transferase/acyl hydrolase/lysophospholipase)
MLOC_44423.2	AT2G27110.1	***-[2.696]	FAR1-related sequence 3 LENGTH=851	IPR004330 (FAR1 DNA binding domain), IPR007527 (Zinc finger, SWIM-type), IPR018289 (MULE transposase domain)
MLOC_44528.1	tr|Q53LQ4|Q53LQ4_ORYSJ	*-*-[2.413]	Ankyrin repeat family protein, putative	IPR020683 (Ankyrin repeat-containing domain)
MLOC_44818.1			Unknown protein
MLOC_45021.1	tr|B9SBI2|B9SBI2_RICCO	***-[3.171]	Eukaryotic translation initiation factor 3 subunit, putative
MLOC_44993.1	tr|G7J6G9|G7J6G9_MEDTR	***-[2.253]	RNA-binding protein 24-B	IPR012677 (Nucleotide-binding, alpha-beta plait)
MLOC_46083.1	tr|A1DB84|A1DB84_NEOFI	***-[3.696]	Pre-mRNA splicing helicase, putative	IPR001650 (Helicase, C-terminal), IPR004179 (Sec63 domain), IPR014001 (Helicase, superfamily 1/2, ATP-binding domain), IPR014756 (Immunoglobulin E-set)
MLOC_46266.1	tr|Q7XGX1|Q7XGX1_ORYSJ	***-[3.534]	Transposon protein, putative, CACTA, En/Spm sub-class	IPR006912 (Putative harbinger transposase-derived nuclease)
MLOC_47957.1	tr|Q7XDL2|Q7XDL2_ORYSJ	***-[3.303]	Retrotransposon protein, putative, LINE subclass
MLOC_4816.1	tr|D7UU92|D7UU92_LISGR	***-[3.379]	23S rRNA (Uracil-5-)-methyltransferase	IPR010280 ((Uracil-5)-methyltransferase)
MLOC_50844.2			Unknown protein
MLOC_13078.2	tr|C6F1L9|C6F1L9_ORYSJ	***-[1.989]	TUBBY protein	IPR000007 (Tubby, C-terminal), IPR001810 (F-box domain, cyclin-like)
MLOC_51846.1	tr|C8XPR9|C8XPR9_WHEAT	***-[3]	Salt tolerant-related protein	IPR001480 (Bulb-type lectin domain)
MLOC_51747.1	tr|Q3E6V3|Q3E6V3_ARATH	*-*-[3.953]	General transcription factor 2-related zinc finger protein
MLOC_52338.1	AT2G39120.1	***-[4.872]	Ubiquitin carboxyl-terminal hydrolase family protein LENGTH=387	IPR021099 (Plant organelle RNA recognition domain)
MLOC_52379.2	tr|B9STP1|B9STP1_RICCO	***-[2.774]	Pentatricopeptide repeat-containing protein, putative	IPR002885 (Pentatricopeptide repeat), IPR011990 (Tetratricopeptide-like helical)
MLOC_52920.4	tr|Q8L6I3|Q8L6I3_ORYSJ	***-[1.4]	H-ATPase	IPR004014 (ATPase, P-type cation-transporter, N-terminal), IPR005834 (Haloacid dehalogenase-like hydrolase), IPR008250 (ATPase, P-type, ATPase-associated domain)
MLOC_53098.1			Unknown protein
MLOC_53998.2	tr|B8C0H0|B8C0H0_THAPS	***-[3.279]	Importin beta-1 subunit-like protein	IPR016024 (Armadillo-type fold)
MLOC_54230.6	AT1G67170.1	*-*-[5.074]	unknown protein; BEST Arabidopsis thaliana protein match is: unknown protein . LENGTH=359
MLOC_54699.1	tr|Q7XGW8|Q7XGW8_ORYSJ	*-*-[2.504]	Retrotransposon protein, putative, Ty1-copia subclass
MLOC_54934.2	tr|Q7XZU0|Q7XZU0_ARATH	***-[1.853]	SAC domain protein 9	IPR001202 (WW/Rsp5/WWP), IPR002013 (Synaptojanin, N-terminal)
MLOC_13867.2	tr|B9RVV7|B9RVV7_RICCO	***-[2]	Protein phosphatase 2c, putative	IPR001932 (Protein phosphatase 2C-like), IPR015655 (Protein phosphatase 2C)
MLOC_57257.1	tr|Q75L61|Q75L61_ORYSJ	***-[2.955]	MATE efflux family protein, expressed	IPR002528 (Multi antimicrobial extrusion protein)
MLOC_5782.1	tr|G7ZYQ9|G7ZYQ9_MEDTR	***-[1.924]	Kelch-like protein	IPR011333 (BTB/POZ fold), IPR011705 (BTB/Kelch-associated)
MLOC_14009.1	AT4G21700.1	***-[4]	Protein of unknown function (DUF2921) LENGTH=962	IPR021319 (Protein of unknown function DUF2921)
MLOC_58490.1			Unknown protein
MLOC_58627.1	AT3G55420.1	***-[16.949]	unknown protein; Has 21 Blast hits to 21 proteins in 8 species: Archae - 0; Bacteria - 0; Metazoa - 0; Fungi - 0; Plants - 21; Viruses - 0; Other Eukaryotes - 0 (source: NCBI BLink). LENGTH=216
MLOC_5865.2	tr|Q53PH7|Q53PH7_ORYSJ	***-[2.898]	Retrotransposon protein, putative, unclassified	IPR000477 (Reverse transcriptase)
MLOC_59079.9	AT4G14368.1	***-[4.566]	Regulator of chromosome condensation (RCC1) family protein LENGTH=1106	IPR009091 (Regulator of chromosome condensation/beta-lactamase-inhibitor protein II), IPR013083 (Zinc finger, RING/FYVE/PHD-type), IPR013591 (Brevis radix-like domain)
MLOC_59653.1	tr|B6T2X8|B6T2X8_MAIZE	***-[3.583]	Gibberellin receptor GID1L2	IPR013094 (Alpha/beta hydrolase fold-3)
MLOC_60015.5	tr|G7IG05|G7IG05_MEDTR	*-*-[3.248]	Bromodomain and WD repeat-containing protein	IPR001487 (Bromodomain)
MLOC_60224.3	tr|B9RX67|B9RX67_RICCO	***-[1.915]	Kinase, putative	IPR002902 (Gnk2-homologous domain), IPR011009 (Protein kinase-like domain)
MLOC_60426.3	AT4G00450.1	***-[4.588]	RNA polymerase II transcription mediators LENGTH=2253
MLOC_60843.2	tr|G7J9V6|G7J9V6_MEDTR	***-[2.662]	U-box domain-containing protein	IPR016024 (Armadillo-type fold)
MLOC_6086.1	tr|G7JR15|G7JR15_MEDTR	***-[3.793]	ABC transporter B family member
MLOC_61137.1			Unknown protein
MLOC_61623.1	tr|Q5N802|Q5N802_ORYSJ	*-*-[3.303]	BHLH transcription factor	IPR011598 (Helix-loop-helix DNA-binding)
MLOC_61578.2	tr|G7ISL3|G7ISL3_MEDTR	*-*-[4.437]	Mediator of DNA damage checkpoint protein	IPR001357 (BRCT domain)
MLOC_61756.1	tr|B6SXR6|B6SXR6_MAIZE	***-[5.272]	WAK1-OsWAK receptor-like cytoplasmic kinase (OsWAK-RLCK)
MLOC_62114.2	tr|Q2QNS0|Q2QNS0_ORYSJ	*-*-[2.908]	Calmodulin-binding protein, putative, expressed	IPR012416 (Calmodulin binding protein-like)
MLOC_62475.1	tr|Q8W011|Q8W011_HORVU	***-[2.671]	Beta-D-xylosidase	IPR002772 (Glycoside hydrolase family 3 C-terminal domain), IPR017853 (Glycoside hydrolase, superfamily)
MLOC_63616.1	tr|Q2QZN1|Q2QZN1_ORYSJ	***-[2.68]	Retrotransposon protein, putative, unclassified	IPR005135 (Endonuclease/exonuclease/phosphatase)
MLOC_63653.2	tr|B8XA57|B8XA57_GOSBA	***-[2.073]	Receptor kinase	IPR001611 (Leucine-rich repeat), IPR011009 (Protein kinase-like domain), IPR013210 (Leucine-rich repeat-containing N-terminal, type 2)
MLOC_64012.1	AT4G29000.1	***-[3.599]	Tesmin/TSO1-like CXC domain-containing protein LENGTH=603	IPR005172 (Tesmin/TSO1-like cysteine-rich)
MLOC_64146.1	tr|B9S4A9|B9S4A9_RICCO	***-[2.788]	Pentatricopeptide repeat-containing protein, putative	IPR002885 (Pentatricopeptide repeat), IPR011990 (Tetratricopeptide-like helical)
MLOC_64532.1	tr|Q2QSG2|Q2QSG2_ORYSJ	***-[3.841]	Retrotransposon protein, putative, Ty1-copia subclass	IPR012337 (Ribonuclease H-like domain)
MLOC_64977.1	tr|F4IJK1|F4IJK1_ARATH	*-*-[2.62]	Kinase interacting (KIP1-like) family protein	IPR011684 (KIP1-like)
MLOC_14971.1	tr|B6SJ19|B6SJ19_MAIZE	***-[3.142]	60S ribosomal protein L30	IPR000231 (Ribosomal protein L30e), IPR004038 (Ribosomal protein L7Ae/L30e/S12e/Gadd45), IPR022991 (Ribosomal protein L30e, conserved site)
MLOC_14907.1	tr|B6SX26|B6SX26_MAIZE	***-[3.908]	Transcription elongation factor 1	IPR007808 (Protein of unknown function DUF701, zinc-binding putative)
MLOC_65155.1	AT5G46330.1	***-[3.111]	Leucine-rich receptor-like protein kinase family protein LENGTH=1173	IPR001611 (Leucine-rich repeat), IPR011009 (Protein kinase-like domain), IPR013210 (Leucine-rich repeat-containing N-terminal, type 2)
MLOC_65537.6	tr|E1UHI0|E1UHI0_MUSBA	***-[3.44]	Disease resistance protein (CC-NBS-LRR)	IPR002182 (NB-ARC)
MLOC_65635.1			Unknown protein
MLOC_65675.1	AT1G05675.1	***-[2.335]	UDP-Glycosyltransferase superfamily protein LENGTH=453	IPR002213 (UDP-glucuronosyl/UDP-glucosyltransferase)
MLOC_65592.1	tr|Q2R256|Q2R256_ORYSJ	***-[4.565]	Glucan endo-1,3-beta-glucosidase 5, putative, expressed	IPR000490 (Glycoside hydrolase, family 17), IPR012946 (X8), IPR017853 (Glycoside hydrolase, superfamily)
MLOC_65921.1	AT5G45480.1	*-*-[3.881]	Protein of unknown function (DUF594) LENGTH=877	IPR007658 (Protein of unknown function DUF594)
MLOC_6699.1			Unknown protein
MLOC_67367.1	tr|A5K0L7|A5K0L7_PLAVS	***-[1.7]	Polyubiquitin 5, putative	IPR019955 (Ubiquitin supergroup), IPR019956 (Ubiquitin subgroup)
MLOC_67369.2	AT2G14760.3	*-*-[4.916]	basic helix-loop-helix (bHLH) DNA-binding superfamily protein LENGTH=341	IPR011598 (Helix-loop-helix DNA-binding), IPR024097 (Basic helix-loop-helix leucine zipper transcription factor)
MLOC_67947.1	tr|Q7G4H8|Q7G4H8_ORYSJ	***-[6]	Transposon protein, putative, CACTA, En/Spm sub-class, expressed
MLOC_67992.1	tr|F8RXB1|F8RXB1_9POAL	***-[3.933]	Photosystem I P700 chlorophyll a apoprotein A1	IPR001280 (Photosystem I PsaA/PsaB)
MLOC_68023.1	tr|F8RXK4|F8RXK4_9POAL	***-[3.655]	Chloroplast envelope membrane protein	IPR004282 (Chloroplast envelope membrane protein, CemA)
MLOC_68129.3	tr|Q84KC8|Q84KC8_HORVU	***-[3.461]	NBS-LRR disease resistance protein homologue	IPR000767 (Disease resistance protein)
MLOC_68356.1	AT1G60610.1	***-[1.98]	SBP (S-ribonuclease binding protein) family protein LENGTH=340	IPR017066 (S-ribonuclease binding protein, SBP1, pollen)
MLOC_68536.1	tr|A0D935|A0D935_PARTE	*-*-[4.835]	Chromosome undetermined scaffold_41, whole genome shotgun sequence	IPR000212 (DNA helicase, UvrD/REP type), IPR011990 (Tetratricopeptide-like helical)
MLOC_68594.1	tr|A0MNZ1|A0MNZ1_THEHA	***-[2.689]	Potassium transporter	IPR003445 (Cation transporter)
MLOC_68852.1	tr|B9RGR1|B9RGR1_RICCO	***-[3.479]	Uv excision repair protein rad23, putative	IPR004806 (UV excision repair protein Rad23), IPR009060 (UBA-like)
MLOC_69236.1	tr|B6SP22|B6SP22_MAIZE	***-[2]	Ferredoxin-6	IPR010241 (Ferredoxin [2Fe-2S], plant), IPR012675 (Beta-grasp domain)
MLOC_69186.1	tr|B6TMK2|B6TMK2_MAIZE	***-[3.448]	Sentrin-specific protease 2	IPR003653 (Peptidase C48, SUMO/Sentrin/Ubl1)
MLOC_69418.1	tr|D5L9H5|D5L9H5_ORYSI	***-[3.481]	NBS-LRR class disease resistance protein	IPR000767 (Disease resistance protein)
MLOC_69661.1	tr|Q6K6Z8|Q6K6Z8_ORYSJ	***-[3]	Hydroxyproline-rich glycoprotein-like
MLOC_697.1	AT2G03200.1	***-[3.656]	Eukaryotic aspartyl protease family protein LENGTH=461	IPR001461 (Peptidase A1), IPR021109 (Peptidase aspartic)
MLOC_70183.1	AT1G26740.1	*-*-[2.546]	Ribosomal L32p protein family LENGTH=134	IPR002677 (Ribosomal protein L32p), IPR011332 (Ribosomal protein, zinc-binding domain)
MLOC_70611.2	AT4G09060.2	*-*-[4.76]	unknown protein; BEST Arabidopsis thaliana protein match is: unknown protein . LENGTH=367
MLOC_15730.2	tr|F2DNM5|F2DNM5_HORVD	***-[4.957]	Photosystem II reaction center psb28 protein	IPR005610 (Photosystem II Psb28, class 1)
MLOC_15725.3	tr|G7IB22|G7IB22_MEDTR	*-*-[2.112]	AP2 domain-containing transcription factor	IPR015300 (DNA-binding pseudobarrel domain)
MLOC_71150.1	AT2G27710.1	*-*-[3.701]	60S acidic ribosomal protein family LENGTH=115	IPR001813 (Ribosomal protein 60S)
MLOC_71063.1	tr|B8BKF7|B8BKF7_ORYSI	***-[4.405]	Ubiquitin carboxyl-terminal hydrolase	IPR001394 (Peptidase C19, ubiquitin carboxyl-terminal hydrolase 2)
MLOC_71314.1	AT1G47820.1	***-[4.021]	unknown protein; BEST Arabidopsis thaliana protein match is: unknown protein . LENGTH=96
MLOC_7166.1	AT1G34640.1	***-[2]	peptidases LENGTH=110	IPR009542 (Microsomal signal peptidase 12kDa subunit)
MLOC_71875.6	tr|Q2R5V9|Q2R5V9_ORYSJ	***-[2.28]	Mitochondrial carrier protein, expressed	IPR018108 (Mitochondrial substrate/solute carrier), IPR023395 (Mitochondrial carrier domain)
MLOC_71906.1	tr|B5IJD5|B5IJD5_9CHRO	*-*-[6.147]	DNA polymerase III, gamma and tau subunit	IPR012763 (DNA polymerase III, subunit gamma/ tau)
MLOC_72066.1	tr|Q5Z8K4|Q5Z8K4_ORYSJ	***-[1.197]	Kinase-like	IPR011009 (Protein kinase-like domain)
MLOC_15898.4	tr|A2VNR6|A2VNR6_MYCTU	***-[3.617]	NADPH:adrenodoxin oxidoreductase fprA (NADPH-ferredoxin reductase)	IPR016040 (NAD(P)-binding domain), IPR021163 (Adrenodoxin-NADP+ reductase), IPR023753 (Pyridine nucleotide-disulphide oxidoreductase, FAD/NAD(P)-binding domain)
MLOC_15880.1	tr|G7LCD5|G7LCD5_MEDTR	*-*-[4]	Cytochrome c oxidase subunit	IPR019404 (Mediator complex, subunit Med11)
MLOC_15907.1	tr|G7JS70|G7JS70_MEDTR	***-[2.846]	20 kDa chaperonin	IPR020818 (Chaperonin Cpn10)
MLOC_72375.6	tr|E0CW94|E0CW94_ORYCO	***-[1.953]	Protein kinase-3	IPR011009 (Protein kinase-like domain)
MLOC_72544.2	tr|Q2QZI8|Q2QZI8_ORYSJ	***-[3.187]	NBS-LRR disease resistance protein, putative	IPR000767 (Disease resistance protein)
MLOC_7281.2	AT5G45540.1	*-*-[4]	Protein of unknown function (DUF594) LENGTH=803	IPR007658 (Protein of unknown function DUF594)
MLOC_72949.1	tr|A5HWG2|A5HWG2_HORVD	***-[3.916]	Dof zinc finger protein 13	IPR003851 (Zinc finger, Dof-type)
MLOC_72852.1	AT3G26590.1	***-[2.985]	MATE efflux family protein LENGTH=500	IPR002528 (Multi antimicrobial extrusion protein)
MLOC_73056.1	tr|Q10QA6|Q10QA6_ORYSJ	***-[2.745]	Retrotransposon protein, putative, unclassified
MLOC_73330.1			Unknown protein	IPR007679 (Protein of unknown function DUF569)
MLOC_74022.2	tr|Q6ZIP1|Q6ZIP1_ORYSJ	***-[2.721]	Transcription factor (BHLH)-like protein	IPR011598 (Helix-loop-helix DNA-binding), IPR024097 (Basic helix-loop-helix leucine zipper transcription factor)
MLOC_74091.1	tr|B9T8H0|B9T8H0_RICCO	***-[1.94]	Kinase, putative	IPR008985 (Concanavalin A-like lectin/glucanase), IPR011009 (Protein kinase-like domain)
MLOC_74179.1	tr|B9R8W3|B9R8W3_RICCO	***-[1.745]	Kinase, putative	IPR011009 (Protein kinase-like domain)
MLOC_74469.2	AT5G66350.1	***-[4.756]	Lateral root primordium (LRP) protein-related LENGTH=331	IPR007818 (Protein of unknown function DUF702)
MLOC_75430.1			Unknown protein
MLOC_16333.1	sp|Q6L8F9|ZIP6_ORYSJ	***-[2.49]	Zinc transporter 6	IPR003689 (Zinc/iron permease)
MLOC_75716.1	tr|F4IIV0|F4IIV0_ARATH	***-[2.69]	WPP domain-associated protein
MLOC_75815.1	AT3G12590.1	***-[21]	unknown protein; INVOLVED IN: biological_process unknown; LOCATED IN: chloroplast; Has 50 Blast hits to 41 proteins in 15 species: Archae - 0; Bacteria - 0; Metazoa - 2; Fungi - 0; Plants - 43; Viruses - 0; Other Eukaryotes - 5 (source: NCBI BLink). LENGTH=1184
MLOC_76041.1	tr|Q2QSK7|Q2QSK7_ORYSJ	***-[4]	Retrotransposon protein, putative, LINE subclass
MLOC_763.1	tr|Q2R0I9|Q2R0I9_ORYSJ	***-[3]	Nuclear pore protein 84/107 containing protein, expressed
MLOC_76807.1	tr|G7KRP2|G7KRP2_MEDTR	***-[3.973]	V-type proton ATPase 21 kDa proteolipid subunit	IPR000245 (ATPase, V0 complex, proteolipid subunit C), IPR002379 (ATPase, F0/V0 complex, subunit C)
MLOC_76795.2	AT5G46060.1	***-[3.626]	Protein of unknown function, DUF599 LENGTH=248	IPR006747 (Protein of unknown function DUF599)
MLOC_77190.1	tr|Q5JMH8|Q5JMH8_ORYSJ	*-*-[2.582]	DNA binding protein-like	IPR016027 (Nucleic acid-binding, OB-fold-like)
MLOC_7741.1	tr|Q2QNF1|Q2QNF1_ORYSJ	***-[2.678]	Retrotransposon protein, putative, unclassified	IPR000477 (Reverse transcriptase)
MLOC_78076.1	AT4G32105.1	-**-[2.033]	Beta-1,3-N-Acetylglucosaminyltransferase family protein LENGTH=124
MLOC_78483.1	tr|Q10D55|Q10D55_ORYSJ	***-[2.6]	Retrotransposon protein, putative, unclassified
MLOC_78647.1	tr|G7IKA5|G7IKA5_MEDTR	***-[3.46]	GDSL esterase/lipase	IPR001087 (Lipase, GDSL), IPR013830 (Esterase, SGNH hydrolase-type)
MLOC_78662.1			Unknown protein
MLOC_79191.1	AT3G48230.1	***-[3.68]	Protein of Unknown Function (DUF239) LENGTH=373	IPR004314 (Domain of unknown function DUF239)
MLOC_7931.1	tr|E3LC43|E3LC43_PUCGT	***-[3.349]	HAT family dimerization domain-containing protein
MLOC_79811.1	AT5G18525.1	-**-[6.828]	protein serine/threonine kinases;protein tyrosine kinases;ATP binding;protein kinases LENGTH=1639
MLOC_79992.2	tr|Q53LZ6|Q53LZ6_ORYSJ	***-[3]	NB-ARC domain containing protein, expressed
MLOC_79874.1	tr|Q7X975|Q7X975_ORYSJ	***-[4.902]	Transposon protein, putative, Mutator sub-class, expressed	IPR019557 (Aminotransferase-like, plant mobile domain)
MLOC_80299.1	tr|Q84RF2|Q84RF2_ARATH	*-*-[2]	Ovate family protein 17
MLOC_80197.1	tr|B9T293|B9T293_RICCO	***-[3.653]	Ethylene-responsive transcription factor 1B, putative	IPR016177 (DNA-binding, integrase-type)
MLOC_81640.2	tr|Q10NR3|Q10NR3_ORYSJ	***-[3.939]	Phosphatidylinositol-4-phosphate 5-kinase 2, putative, expressed	IPR002498 (Phosphatidylinositol-4-phosphate 5-kinase, core), IPR023610 (Phosphatidylinositol-4-phosphate 5-kinase)
MLOC_9113.1	tr|Q2R262|Q2R262_ORYSJ	***-[3]	Retrotransposon protein, putative, unclassified
MLOC_9102.1	sp|A2WK50|IBBR_ORYSI	-**-[6.361]	Bowman-Birk type bran trypsin inhibitor	IPR000877 (Proteinase inhibitor I12, Bowman-Birk)
MLOC_13755.2	tr|Q9FKZ9|Q9FKZ9_ARATH	***-[2]	Gb|AAB71479.1|	IPR006595 (CTLH, C-terminal LisH motif)
MLOC_17988.1	tr|Q6DR02|Q6DR02_ARATH	***-[7.369]	TRAM, LAG1 and CLN8 (TLC) lipid-sensing domain containing protein	IPR006634 (TRAM/LAG1/CLN8 homology domain)
MLOC_41191.1	tr|B9RKN2|B9RKN2_RICCO	*-*-[2.674]	Sugar transporter, putative	IPR016196 (Major facilitator superfamily domain, general substrate transporter)
MLOC_44093.2	sp|Q7NZU6|MSBA_CHRVO	*-*-[4.838]	Lipid A export ATP-binding/permease protein MsbA	IPR011527 (ABC transporter, transmembrane domain, type 1), IPR011917 (ABC transporter, lipid A export, MsbA)
MLOC_51537.4	tr|G7ICX6|G7ICX6_MEDTR	***-[2.409]	Histone-lysine N-methyltransferase EZA1
MLOC_18308.3	tr|B9RQK0|B9RQK0_RICCO	*-*-[3.425]	Thylakoid membrane phosphoprotein 14 kDa, chloroplast, putative
MLOC_66134.2	tr|B2KJ74|B2KJ74_HORVD	***-[3.382]	WRKY transcription factor 32	IPR003657 (DNA-binding WRKY)
MLOC_68056.2	tr|Q8VX49|Q8VX49_WHEAT	***-[4.122]	NADPH--cytochrome P450 reductase	IPR001094 (Flavodoxin), IPR023173 (NADPH-cytochrome p450 reductase, FAD-binding, alpha-helical domain-3)
MLOC_11202.1	tr|B9T8H0|B9T8H0_RICCO	***-[1.928]	Kinase, putative	IPR008985 (Concanavalin A-like lectin/glucanase), IPR011009 (Protein kinase-like domain)
MLOC_3763.3	tr|B7FII1|B7FII1_MEDTR	***-[2.988]	Zinc finger protein CONSTANS-like protein	IPR000315 (Zinc finger, B-box)
MLOC_34586.1	tr|B6TRN9|B6TRN9_MAIZE	***-[1.371]	Flavonol 4-sulfotransferase	IPR000863 (Sulfotransferase domain)
MLOC_55027.2	tr|G9JWF9|G9JWF9_9POAL	***-[3.515]	4-coumarate CoA ligase	IPR000873 (AMP-dependent synthetase/ligase)
MLOC_56313.1	AT3G48660.1	***-[3.839]	Protein of unknown function (DUF 3339) LENGTH=89	IPR021775 (Protein of unknown function DUF3339)
MLOC_60310.1	tr|B6TII3|B6TII3_MAIZE	***-[4.45]	ADP-ribosylation factor GTPase-activating protein 3	IPR001164 (Arf GTPase activating protein)
MLOC_61118.1			Unknown protein
MLOC_65070.2	AT3G08570.1	***-[3.675]	Phototropic-responsive NPH3 family protein LENGTH=617	IPR004249 (NPH3), IPR011333 (BTB/POZ fold)
MLOC_64944.2	AT3G08600.1	***-[4]	Protein of unknown function (DUF1191) LENGTH=316	IPR010605 (Protein of unknown function DUF1191)
MLOC_64555.1	tr|D5FJ45|D5FJ45_9POAL	***-[2.988]	Cellulose synthase	IPR005150 (Cellulose synthase), IPR013083 (Zinc finger, RING/FYVE/PHD-type)
MLOC_66760.1	tr|Q10P40|Q10P40_ORYSJ	***-[2.387]	Cytochrome P450 family protein, expressed	IPR001128 (Cytochrome P450)
MLOC_69480.1	tr|Q9SD94|Q9SD94_ARATH	***-[4.907]	Mitochondrial transcription termination factor family protein	IPR003690 (Mitochodrial transcription termination factor-related)
MLOC_19141.1	tr|F2DCX3|F2DCX3_HORVD	***-[4.905]	Non-specific lipid-transfer protein	IPR000528 (Plant lipid transfer protein/Par allergen), IPR016140 (Bifunctional inhibitor/plant lipid transfer protein/seed storage helical domain)
MLOC_19248.1	AT5G54870.1	***-[13.689]	unknown protein; FUNCTIONS IN: molecular_function unknown; INVOLVED IN: biological_process unknown; LOCATED IN: vacuole; EXPRESSED IN: 24 plant structures; EXPRESSED DURING: 15 growth stages; BEST Arabidopsis thaliana protein match is: unknown protein . LENGTH=531
MLOC_72363.1			Unknown protein
AK248416.1	tr|Q1EPL9|Q1EPL9_WHEAT	***-[2]	Cysteine proteinase	IPR013128 (Peptidase C1A, papain)
AK248694.1	tr|Q943K7|Q943K7_ORYSJ	***-[3.682]	70 kDa heat shock protein	IPR001023 (Heat shock protein Hsp70)
AK248738.1	tr|D7LCP4|D7LCP4_ARALL	***-[1.87]	Galactosyltransferase family protein	IPR002659 (Glycosyl transferase, family 31)
AK248798.1	tr|B6UF38|B6UF38_MAIZE	***-[2.997]	Serine hydroxymethyltransferase	IPR001085 (Serine hydroxymethyltransferase), IPR015424 (Pyridoxal phosphate-dependent transferase, major domain), IPR019775 (WD40 repeat, conserved site)
AK249152.1	tr|G7IKB1|G7IKB1_MEDTR	***-[3.572]	GDSL esterase/lipase	IPR001087 (Lipase, GDSL), IPR013830 (Esterase, SGNH hydrolase-type)
AK250340.1	tr|B4FL68|B4FL68_MAIZE	***-[2.922]	Tetratricopeptide repeat protein 1	IPR011990 (Tetratricopeptide-like helical), IPR023114 (Elongated TPR repeat-containing domain)
AK250838.1	AT3G07170.1	***-[4.306]	Sterile alpha motif (SAM) domain-containing protein LENGTH=203	IPR013761 (Sterile alpha motif/pointed domain)
AK250965.1	tr|B6T0P4|B6T0P4_MAIZE	***-[2]	Histone H4	IPR001951 (Histone H4), IPR009072 (Histone-fold)
AK250954.1	tr|D7MGL4|D7MGL4_ARALL	***-[2.787]	Sumo-activating enzyme 1A	IPR000011 (Ubiquitin/SUMO-activating enzyme E1), IPR016040 (NAD(P)-binding domain)
AK251485.1	AT3G07640.1	***-[17]	unknown protein; Has 27 Blast hits to 27 proteins in 10 species: Archae - 0; Bacteria - 0; Metazoa - 0; Fungi - 0; Plants - 27; Viruses - 0; Other Eukaryotes - 0 (source: NCBI BLink). LENGTH=241
AK251450.1	tr|B6TNR7|B6TNR7_MAIZE	***-[5.461]	Ferredoxin-thioredoxin reductase catalytic chain	IPR004209 (Ferredoxin thioredoxin reductase beta subunit, domain)
AK251602.1	tr|B9SV82|B9SV82_RICCO	***-[3.463]	UDP-glucose 4-epimerase, putative	IPR001509 (NAD-dependent epimerase/dehydratase), IPR005886 (UDP-glucose 4-epimerase)
AK251691.1	tr|B6TIC8|B6TIC8_MAIZE	***-[4.119]	Transmembrane BAX inhibitor motif-containing protein 4	IPR006214 (Inhibitor of apoptosis-promoting Bax1-related)
AK251725.1	tr|B7FKA1|B7FKA1_MEDTR	***-[4.792]	Hsp70 nucleotide exchange factor fes1	IPR016024 (Armadillo-type fold)
MLOC_20816.3	AT5G61040.1	***-[6]	unknown protein; BEST Arabidopsis thaliana protein match is: unknown protein . LENGTH=590
AK251968.1	tr|B6T4R3|B6T4R3_MAIZE	***-[3.962]	UTP--glucose-1-phosphate uridylyltransferase	IPR002618 (UTP--glucose-1-phosphate uridylyltransferase)
AK252172.1	tr|C1BR83|C1BR83_9MAXI	*-*-[2.698]	UPF0454 protein C12orf49 homolog	IPR019352 (Uncharacterised protein family UPF0454)
AK252303.1	tr|G7IKB1|G7IKB1_MEDTR	***-[3.364]	GDSL esterase/lipase	IPR001087 (Lipase, GDSL), IPR013830 (Esterase, SGNH hydrolase-type)
AK252395.1	tr|B9SSG0|B9SSG0_RICCO	***-[2.59]	Vesicle-associated membrane protein, putative	IPR000535 (Major sperm protein)
AK252669.1	tr|B6T7B1|B6T7B1_MAIZE	***-[1.994]	Peroxidase 54	IPR010255 (Haem peroxidase)
AK252909.1	tr|F8FFT0|F8FFT0_PAEMK	***-[3.76]	Leucine--tRNA ligase	IPR002302 (Leucyl-tRNA synthetase, class Ia, bacterial/mitochondrial)
AK253060.1	tr|B9SKE9|B9SKE9_RICCO	*-*-[2.355]	RNA binding protein, putative	IPR012677 (Nucleotide-binding, alpha-beta plait)
AK253131.1	tr|B6T2Y9|B6T2Y9_MAIZE	***-[2.362]	Chlorophyll a-b binding protein 2	IPR022796 (Chlorophyll A-B binding protein), IPR023329 (Chlorophyll a/b binding protein domain)
AK353627	tr|G7JIK5|G7JIK5_MEDTR	***-[4.048]	Nascent polypeptide-associated complex subunit beta	IPR002715 (Nascent polypeptide-associated complex NAC)
AK353876	tr|F2UDE5|F2UDE5_SALS5	***-[2.706]	Ectonucleoside triphosphate diphosphohydrolase 5	IPR000407 (Nucleoside phosphatase GDA1/CD39)
MLOC_21677.1	tr|G7L3M5|G7L3M5_MEDTR	***-[2]	Ripening-related protein	IPR014733 (Barwin-like endoglucanase)
AK354237	AT4G34440.1	*-*-[1.949]	Protein kinase superfamily protein LENGTH=670	IPR011009 (Protein kinase-like domain)
AK354354	tr|B9S0M9|B9S0M9_RICCO	***-[2.473]	Chaperone protein dnaJ, putative	IPR003095 (Heat shock protein DnaJ), IPR011990 (Tetratricopeptide-like helical)
AK354438	tr|B6SNC5|B6SNC5_MAIZE	***-[2]	VQ motif family protein	IPR008889 (VQ)
AK354534	AT1G11650.2	***-[0.9]	RNA-binding (RRM/RBD/RNP motifs) family protein LENGTH=405	IPR012677 (Nucleotide-binding, alpha-beta plait)
AK354630	tr|B7EBV9|B7EBV9_ORYSJ	***-[7]	cDNA clone:J013058P10, full insert sequence
AK354697	tr|F2CSU5|F2CSU5_HORVD	***-[6]	N-acetyl-gamma-glutamyl-phosphate reductase	IPR000706 (N-acetyl-gamma-glutamyl-phosphate reductase, type 1), IPR012280 (Semialdehyde dehydrogenase, dimerisation domain), IPR016040 (NAD(P)-binding domain)
