# Supplementary material for: RNA-Seq analysis identifies genes associated with differential reproductive success under drought-stress in accessions of wild barley Hordeum spontaneum
Source: BMC Plant Biol. 2015 Jun 9;15:134. doi: 10.1186/s12870-015-0528-z (PMC4459662; doi:10.1186/s12870-015-0528-z)
Supplement: Additional file 6: Table S5. — List of gene ontology terms and description found for each of the four accessions. [file 12870_2015_528_MOESM6_ESM.xls]

## Sheet: GO Terms B1K0412
GOID: GO:0005666
Term: DNA-directed RNA polymerase III complex
Ontology: CC
Definition: RNA polymerase III, one of three nuclear DNA-directed RNA
polymerases found in all eukaryotes, is a multisubunit complex;
typically it produces 5S rRNA, tRNAs and some of the small nuclear
RNAs. Two large subunits comprise the most conserved portion
including the catalytic site and share similarity with other
eukaryotic and bacterial multisubunit RNA polymerases. The
remainder of the complex is composed of smaller subunits (generally
ten or more), some of which are also found in RNA polymerase I and
others of which are also found in RNA polymerases I and II.
Although the core is competent to mediate ribonucleic acid
synthesis, it requires additional factors to select the appropriate
template.
Synonym: DNA-directed RNA polymerase III activity
GOID: GO:0005875
Term: microtubule associated complex
Ontology: CC
Definition: Any multimeric complex connected to a microtubule.
GOID: GO:0006383
Term: transcription from RNA polymerase III promoter
Ontology: BP
Definition: The synthesis of RNA from a DNA template by RNA polymerase
III, originating at an RNAP III promoter.
Synonym: RNA polymerase III transcription factor activity
Synonym: transcription from Pol III promoter
GOID: GO:0042026
Term: protein refolding
Ontology: BP
Definition: The process carried out by a cell that restores the
biological activity of an unfolded or misfolded protein, using
helper proteins such as chaperones.
Synonym: heat shock protein activity
GOID: GO:0005097
Term: Rab GTPase activator activity
Ontology: MF
Definition: Increases the rate of GTP hydrolysis by a GTPase of the Rab
family.
Synonym: Rab GAP activity
GOID: GO:0032313
Term: regulation of Rab GTPase activity
Ontology: BP
Definition: Any process that modulates the activity of a GTPase of the
Rab family.
GOID: GO:0006281
Term: DNA repair
Ontology: BP
Definition: The process of restoring DNA after damage. Genomes are
subject to damage by chemical and physical agents in the
environment (e.g. UV and ionizing radiations, chemical mutagens,
fungal and bacterial toxins, etc.) and by free radicals or
alkylating agents endogenously generated in metabolism. DNA is also
damaged because of errors during its replication. A variety of
different DNA repair pathways have been reported that include
direct reversal, base excision repair, nucleotide excision repair,
photoreactivation, bypass, double-strand break repair pathway, and
mismatch repair pathway.
GOID: GO:0009611
Term: response to wounding
Ontology: BP
Definition: Any process that results in a change in state or activity
of a cell or an organism (in terms of movement, secretion, enzyme
production, gene expression, etc.) as a result of a stimulus
indicating damage to the organism.
Synonym: physiological response to wounding
Synonym: GO:0002245
Secondary: GO:0002245
GOID: GO:0005789
Term: endoplasmic reticulum membrane
Ontology: CC
Definition: The lipid bilayer surrounding the endoplasmic reticulum.
Synonym: ER membrane
GOID: GO:0006353
Term: transcription termination, DNA-dependent
Ontology: BP
Definition: The cellular process that completes DNA-dependent
transcription; the formation of phosphodiester bonds ceases, the
RNA-DNA hybrid dissociates, and RNA polymerase releases the DNA.
Synonym: termination of transcription, DNA-dependent
Synonym: transcriptional complex disassembly
GOID: GO:0004474
Term: malate synthase activity
Ontology: MF
Definition: Catalysis of the reaction: acetyl-CoA + glyoxylate + H(2)O
= (S)-malate + CoA + H(+).
Synonym: acetyl-CoA:glyoxylate C-acetyltransferase
(thioester-hydrolysing, carboxymethyl-forming)
Synonym: glyoxylate transacetase activity
Synonym: glyoxylate transacetylase activity
Synonym: glyoxylic transacetase activity
Synonym: L-malate glyoxylate-lyase (CoA-acetylating) activity
Synonym: malate condensing enzyme activity
Synonym: malate synthetase activity
Synonym: malic synthetase activity
Synonym: malic-condensing enzyme activity
GOID: GO:0006097
Term: glyoxylate cycle
Ontology: BP
Definition: A modification of the TCA cycle occurring in some plants
and microorganisms, in which isocitrate is cleaved to glyoxylate
and succinate. Glyoxylate can then react with acetyl-CoA to form
malate.
Synonym: glyoxylate bypass
GOID: GO:0019370
Term: leukotriene biosynthetic process
Ontology: BP
Definition: The chemical reactions and pathways resulting in the
formation of leukotriene, a pharmacologically active substance
derived from a polyunsaturated fatty acid, such as arachidonic
acid.
Synonym: leukotriene anabolism
Synonym: leukotriene biosynthesis
Synonym: leukotriene formation
Synonym: leukotriene synthesis
GOID: GO:0006890
Term: retrograde vesicle-mediated transport, Golgi to ER
Ontology: BP
Definition: The directed movement of substances from the Golgi back to
the endoplasmic reticulum, mediated by vesicles bearing specific
protein coats such as COPI or COG.
Synonym: cis-Golgi to rough endoplasmic reticulum transport
Synonym: cis-Golgi to rough endoplasmic reticulum vesicle-mediated
transport
Synonym: cis-Golgi to rough ER transport
Synonym: cis-Golgi to rough ER vesicle-mediated transport
Synonym: retrograde (Golgi to ER) transport
Synonym: retrograde transport, Golgi to endoplasmic reticulum
Synonym: retrograde transport, Golgi to ER
Synonym: retrograde vesicle-mediated transport, Golgi to endoplasmic
reticulum
Synonym: GO:0048220
Secondary: GO:0048220
GOID: GO:0004853
Term: uroporphyrinogen decarboxylase activity
Ontology: MF
Definition: Catalysis of the reaction: uroporphyrinogen-III =
coproporphyrinogen + 4 CO2.
Synonym: porphyrinogen carboxy-lyase activity
Synonym: porphyrinogen decarboxylase activity
Synonym: uroporphyrinogen III decarboxylase activity
Synonym: uroporphyrinogen-III carboxy-lyase
(coproporphyrinogen-III-forming)
Synonym: uroporphyrinogen-III carboxy-lyase activity
GOID: GO:0016740
Term: transferase activity
Ontology: MF
Definition: Catalysis of the transfer of a group, e.g. a methyl group,
glycosyl group, acyl group, phosphorus-containing, or other groups,
from one compound (generally regarded as the donor) to another
compound (generally regarded as the acceptor). Transferase is the
systematic name for any enzyme of EC class 2.
GOID: GO:0043140
Term: ATP-dependent 3'-5' DNA helicase activity
Ontology: MF
Definition: Catalysis of the reaction: ATP + H2O = ADP + phosphate;
drives the unwinding of the DNA helix in the direction 3' to 5'.
Synonym: ATP-dependent 3' to 5' DNA helicase activity
GOID: GO:0004146
Term: dihydrofolate reductase activity
Ontology: MF
Definition: Catalysis of the reaction: 5,6,7,8-tetrahydrofolate + NADP+
= 7,8-dihydrofolate + NADPH + H+.
Synonym: 5,6,7,8-tetrahydrofolate:NADP+ oxidoreductase activity
Synonym: 7,8-dihydrofolate reductase activity
Synonym: DHFR
Synonym: dihydrofolate reductase:thymidylate synthase activity
Synonym: dihydrofolate reduction
Synonym: dihydrofolic acid reductase activity
Synonym: dihydrofolic reductase activity
Synonym: folic acid reductase activity
Synonym: folic reductase activity
Synonym: NADPH-dihydrofolate reductase activity
Synonym: pteridine reductase:dihydrofolate reductase activity
Synonym: tetrahydrofolate dehydrogenase activity
Synonym: thymidylate synthetase-dihydrofolate reductase activity
GOID: GO:0004799
Term: thymidylate synthase activity
Ontology: MF
Definition: Catalysis of the reaction: 5,10-methylenetetrahydrofolate +
dUMP = 7,8-dihydrofolate + thymidylate.
Synonym: 5,10-methylenetetrahydrofolate:dUMP C-methyltransferase
activity
Synonym: dTMP synthase activity
Synonym: methylenetetrahydrofolate:dUMP C-methyltransferase activity
Synonym: thymidylate synthetase activity
Synonym: TMP synthetase activity
GOID: GO:0006231
Term: dTMP biosynthetic process
Ontology: BP
Definition: The chemical reactions and pathways resulting in the
formation of dTMP, deoxyribosylthymine monophosphate
(2'-deoxyribosylthymine 5'-phosphate).
Synonym: dTMP anabolism
Synonym: dTMP biosynthesis
Synonym: dTMP formation
Synonym: dTMP synthesis
GOID: GO:0006545
Term: glycine biosynthetic process
Ontology: BP
Definition: The chemical reactions and pathways resulting in the
formation of glycine, aminoethanoic acid.
Synonym: glycine anabolism
Synonym: glycine biosynthesis
Synonym: glycine formation
Synonym: glycine synthesis
GOID: GO:0009165
Term: nucleotide biosynthetic process
Ontology: BP
Definition: The chemical reactions and pathways resulting in the
formation of nucleotides, any nucleoside that is esterified with
(ortho)phosphate or an oligophosphate at any hydroxyl group on the
glycose moiety; may be mono-, di- or triphosphate; this definition
includes cyclic-nucleotides (nucleoside cyclic phosphates).
Synonym: nucleotide anabolism
Synonym: nucleotide biosynthesis
Synonym: nucleotide formation
Synonym: nucleotide synthesis
GOID: GO:0015986
Term: ATP synthesis coupled proton transport
Ontology: BP
Definition: The transport of protons across a membrane to generate an
electrochemical gradient (proton-motive force) that powers ATP
synthesis.
Synonym: chemiosmosis
GOID: GO:0006506
Term: GPI anchor biosynthetic process
Ontology: BP
Definition: The chemical reactions and pathways resulting in the
formation of a glycosylphosphatidylinositol (GPI) anchor that
attaches some membrane proteins to the lipid bilayer of the cell
membrane. The phosphatidylinositol group is linked via the C-6
hydroxyl residue of inositol to a carbohydrate chain which is
itself linked to the protein via an ethanolamine phosphate group,
its amino group forming an amide linkage with the C-terminal
carboxyl of the protein. Some GPI anchors have variants on this
canonical linkage.
Synonym: glycosylphosphatidylinositol biosynthesis
Synonym: glycosylphosphatidylinositol biosynthetic process
Synonym: GPI anchor anabolism
Synonym: GPI anchor biosynthesis
Synonym: GPI anchor formation
Synonym: GPI anchor synthesis
Synonym: GPI/GSI anchor biosynthesis
Synonym: GPI/GSI anchor biosynthetic process
Synonym: GO:0015998
Secondary: GO:0015998
GOID: GO:0007017
Term: microtubule-based process
Ontology: BP
Definition: Any cellular process that depends upon or alters the
microtubule cytoskeleton, that part of the cytoskeleton comprising
microtubules and their associated proteins.
GOID: GO:0016972
Term: thiol oxidase activity
Ontology: MF
Definition: Catalysis of the reaction: 4 R'C(R)SH + O2 = 2
R'C(R)S-S(R)CR' + 2 H2O.
Synonym: sulfhydryl oxidase activity
Synonym: thiol:oxygen oxidoreductase activity
GOID: GO:0000774
Term: adenyl-nucleotide exchange factor activity
Ontology: MF
Definition: Stimulates the hydrolysis and exchange of adenyl
nucleotides by other proteins.
GOID: GO:0042803
Term: protein homodimerization activity
Ontology: MF
Definition: Interacting selectively and non-covalently with an
identical protein to form a homodimer.
Synonym: dimerization activity
GOID: GO:0006333
Term: chromatin assembly or disassembly
Ontology: BP
Definition: The formation or destruction of chromatin structures.
Synonym: chromatin assembly/disassembly
GOID: GO:0045263
Term: proton-transporting ATP synthase complex, coupling factor F(o)
Ontology: CC
Definition: All non-F1 subunits of a hydrogen-transporting ATP
synthase, including integral and peripheral membrane proteins.
Synonym: hydrogen-transporting ATP synthase complex, coupling factor
F(o)
Synonym: hydrogen-transporting ATP synthase, coupling factor CF(0)
Synonym: hydrogen-transporting ATP synthase, F0 sector
Synonym: proton-transporting ATP synthase complex, coupling factor F(0)
GOID: GO:0016846
Term: carbon-sulfur lyase activity
Ontology: MF
Definition: Catalysis of the elimination of hydrogen sulfide or
substituted H2S.
Synonym: carbon-sulphur lyase activity
GOID: GO:0008290
Term: F-actin capping protein complex
Ontology: CC
Definition: A heterodimer consisting of alpha and beta subunits that
binds to and caps the barbed ends of actin filaments, thereby
regulating the polymerization of actin monomers but not severing
actin filaments.
GOID: GO:0004817
Term: cysteine-tRNA ligase activity
Ontology: MF
Definition: Catalysis of the reaction: ATP + L-cysteine + tRNA(Cys) =
AMP + diphosphate + L-cysteinyl-tRNA(Cys).
Synonym: cysteine translase activity
Synonym: cysteinyl-transfer ribonucleate synthetase activity
Synonym: cysteinyl-transferRNA synthetase activity
Synonym: cysteinyl-tRNA synthetase activity
Synonym: L-cysteine:tRNACys ligase (AMP-forming)
GOID: GO:0006423
Term: cysteinyl-tRNA aminoacylation
Ontology: BP
Definition: The process of coupling cysteine to cysteinyl-tRNA,
catalyzed by cysteinyl-tRNA synthetase. In tRNA aminoacylation, the
amino acid is first activated by linkage to AMP and then
transferred to either the 2'- or the 3'-hydroxyl group of the
3'-adenosine residue of the tRNA.

## Sheet: GO Terms B1K3516
GOID: GO:0005544
Term: calcium-dependent phospholipid binding
Ontology: MF
Definition: Interacting selectively and non-covalently with
phospholipids, a class of lipids containing phosphoric acid as a
mono- or diester, in the presence of calcium.
GOID: GO:0015991
Term: ATP hydrolysis coupled proton transport
Ontology: BP
Definition: The transport of protons against an electrochemical
gradient, using energy from ATP hydrolysis.
GOID: GO:0016820
Term: hydrolase activity, acting on acid anhydrides, catalyzing
transmembrane movement of substances
Ontology: MF
Definition: Catalysis of the hydrolysis of an acid anhydride to
directly drive the transport of a substance across a membrane.
GOID: GO:0005097
Term: Rab GTPase activator activity
Ontology: MF
Definition: Increases the rate of GTP hydrolysis by a GTPase of the Rab
family.
Synonym: Rab GAP activity
GOID: GO:0032313
Term: regulation of Rab GTPase activity
Ontology: BP
Definition: Any process that modulates the activity of a GTPase of the
Rab family.
GOID: GO:0006281
Term: DNA repair
Ontology: BP
Definition: The process of restoring DNA after damage. Genomes are
subject to damage by chemical and physical agents in the
environment (e.g. UV and ionizing radiations, chemical mutagens,
fungal and bacterial toxins, etc.) and by free radicals or
alkylating agents endogenously generated in metabolism. DNA is also
damaged because of errors during its replication. A variety of
different DNA repair pathways have been reported that include
direct reversal, base excision repair, nucleotide excision repair,
photoreactivation, bypass, double-strand break repair pathway, and
mismatch repair pathway.
GOID: GO:0009611
Term: response to wounding
Ontology: BP
Definition: Any process that results in a change in state or activity
of a cell or an organism (in terms of movement, secretion, enzyme
production, gene expression, etc.) as a result of a stimulus
indicating damage to the organism.
Synonym: physiological response to wounding
Synonym: GO:0002245
Secondary: GO:0002245
GOID: GO:0005789
Term: endoplasmic reticulum membrane
Ontology: CC
Definition: The lipid bilayer surrounding the endoplasmic reticulum.
Synonym: ER membrane
GOID: GO:0006353
Term: transcription termination, DNA-dependent
Ontology: BP
Definition: The cellular process that completes DNA-dependent
transcription; the formation of phosphodiester bonds ceases, the
RNA-DNA hybrid dissociates, and RNA polymerase releases the DNA.
Synonym: termination of transcription, DNA-dependent
Synonym: transcriptional complex disassembly
GOID: GO:0004474
Term: malate synthase activity
Ontology: MF
Definition: Catalysis of the reaction: acetyl-CoA + glyoxylate + H(2)O
= (S)-malate + CoA + H(+).
Synonym: acetyl-CoA:glyoxylate C-acetyltransferase
(thioester-hydrolysing, carboxymethyl-forming)
Synonym: glyoxylate transacetase activity
Synonym: glyoxylate transacetylase activity
Synonym: glyoxylic transacetase activity
Synonym: L-malate glyoxylate-lyase (CoA-acetylating) activity
Synonym: malate condensing enzyme activity
Synonym: malate synthetase activity
Synonym: malic synthetase activity
Synonym: malic-condensing enzyme activity
GOID: GO:0006097
Term: glyoxylate cycle
Ontology: BP
Definition: A modification of the TCA cycle occurring in some plants
and microorganisms, in which isocitrate is cleaved to glyoxylate
and succinate. Glyoxylate can then react with acetyl-CoA to form
malate.
Synonym: glyoxylate bypass
GOID: GO:0019370
Term: leukotriene biosynthetic process
Ontology: BP
Definition: The chemical reactions and pathways resulting in the
formation of leukotriene, a pharmacologically active substance
derived from a polyunsaturated fatty acid, such as arachidonic
acid.
Synonym: leukotriene anabolism
Synonym: leukotriene biosynthesis
Synonym: leukotriene formation
Synonym: leukotriene synthesis
GOID: GO:0006890
Term: retrograde vesicle-mediated transport, Golgi to ER
Ontology: BP
Definition: The directed movement of substances from the Golgi back to
the endoplasmic reticulum, mediated by vesicles bearing specific
protein coats such as COPI or COG.
Synonym: cis-Golgi to rough endoplasmic reticulum transport
Synonym: cis-Golgi to rough endoplasmic reticulum vesicle-mediated
transport
Synonym: cis-Golgi to rough ER transport
Synonym: cis-Golgi to rough ER vesicle-mediated transport
Synonym: retrograde (Golgi to ER) transport
Synonym: retrograde transport, Golgi to endoplasmic reticulum
Synonym: retrograde transport, Golgi to ER
Synonym: retrograde vesicle-mediated transport, Golgi to endoplasmic
reticulum
Synonym: GO:0048220
Secondary: GO:0048220
GOID: GO:0004853
Term: uroporphyrinogen decarboxylase activity
Ontology: MF
Definition: Catalysis of the reaction: uroporphyrinogen-III =
coproporphyrinogen + 4 CO2.
Synonym: porphyrinogen carboxy-lyase activity
Synonym: porphyrinogen decarboxylase activity
Synonym: uroporphyrinogen III decarboxylase activity
Synonym: uroporphyrinogen-III carboxy-lyase
(coproporphyrinogen-III-forming)
Synonym: uroporphyrinogen-III carboxy-lyase activity
GOID: GO:0016740
Term: transferase activity
Ontology: MF
Definition: Catalysis of the transfer of a group, e.g. a methyl group,
glycosyl group, acyl group, phosphorus-containing, or other groups,
from one compound (generally regarded as the donor) to another
compound (generally regarded as the acceptor). Transferase is the
systematic name for any enzyme of EC class 2.
GOID: GO:0043140
Term: ATP-dependent 3'-5' DNA helicase activity
Ontology: MF
Definition: Catalysis of the reaction: ATP + H2O = ADP + phosphate;
drives the unwinding of the DNA helix in the direction 3' to 5'.
Synonym: ATP-dependent 3' to 5' DNA helicase activity
GOID: GO:0004146
Term: dihydrofolate reductase activity
Ontology: MF
Definition: Catalysis of the reaction: 5,6,7,8-tetrahydrofolate + NADP+
= 7,8-dihydrofolate + NADPH + H+.
Synonym: 5,6,7,8-tetrahydrofolate:NADP+ oxidoreductase activity
Synonym: 7,8-dihydrofolate reductase activity
Synonym: DHFR
Synonym: dihydrofolate reductase:thymidylate synthase activity
Synonym: dihydrofolate reduction
Synonym: dihydrofolic acid reductase activity
Synonym: dihydrofolic reductase activity
Synonym: folic acid reductase activity
Synonym: folic reductase activity
Synonym: NADPH-dihydrofolate reductase activity
Synonym: pteridine reductase:dihydrofolate reductase activity
Synonym: tetrahydrofolate dehydrogenase activity
Synonym: thymidylate synthetase-dihydrofolate reductase activity
GOID: GO:0004799
Term: thymidylate synthase activity
Ontology: MF
Definition: Catalysis of the reaction: 5,10-methylenetetrahydrofolate +
dUMP = 7,8-dihydrofolate + thymidylate.
Synonym: 5,10-methylenetetrahydrofolate:dUMP C-methyltransferase
activity
Synonym: dTMP synthase activity
Synonym: methylenetetrahydrofolate:dUMP C-methyltransferase activity
Synonym: thymidylate synthetase activity
Synonym: TMP synthetase activity
GOID: GO:0006231
Term: dTMP biosynthetic process
Ontology: BP
Definition: The chemical reactions and pathways resulting in the
formation of dTMP, deoxyribosylthymine monophosphate
(2'-deoxyribosylthymine 5'-phosphate).
Synonym: dTMP anabolism
Synonym: dTMP biosynthesis
Synonym: dTMP formation
Synonym: dTMP synthesis
GOID: GO:0006545
Term: glycine biosynthetic process
Ontology: BP
Definition: The chemical reactions and pathways resulting in the
formation of glycine, aminoethanoic acid.
Synonym: glycine anabolism
Synonym: glycine biosynthesis
Synonym: glycine formation
Synonym: glycine synthesis
GOID: GO:0009165
Term: nucleotide biosynthetic process
Ontology: BP
Definition: The chemical reactions and pathways resulting in the
formation of nucleotides, any nucleoside that is esterified with
(ortho)phosphate or an oligophosphate at any hydroxyl group on the
glycose moiety; may be mono-, di- or triphosphate; this definition
includes cyclic-nucleotides (nucleoside cyclic phosphates).
Synonym: nucleotide anabolism
Synonym: nucleotide biosynthesis
Synonym: nucleotide formation
Synonym: nucleotide synthesis
GOID: GO:0015986
Term: ATP synthesis coupled proton transport
Ontology: BP
Definition: The transport of protons across a membrane to generate an
electrochemical gradient (proton-motive force) that powers ATP
synthesis.
Synonym: chemiosmosis
GOID: GO:0006506
Term: GPI anchor biosynthetic process
Ontology: BP
Definition: The chemical reactions and pathways resulting in the
formation of a glycosylphosphatidylinositol (GPI) anchor that
attaches some membrane proteins to the lipid bilayer of the cell
membrane. The phosphatidylinositol group is linked via the C-6
hydroxyl residue of inositol to a carbohydrate chain which is
itself linked to the protein via an ethanolamine phosphate group,
its amino group forming an amide linkage with the C-terminal
carboxyl of the protein. Some GPI anchors have variants on this
canonical linkage.
Synonym: glycosylphosphatidylinositol biosynthesis
Synonym: glycosylphosphatidylinositol biosynthetic process
Synonym: GPI anchor anabolism
Synonym: GPI anchor biosynthesis
Synonym: GPI anchor formation
Synonym: GPI anchor synthesis
Synonym: GPI/GSI anchor biosynthesis
Synonym: GPI/GSI anchor biosynthetic process
Synonym: GO:0015998
Secondary: GO:0015998
GOID: GO:0007017
Term: microtubule-based process
Ontology: BP
Definition: Any cellular process that depends upon or alters the
microtubule cytoskeleton, that part of the cytoskeleton comprising
microtubules and their associated proteins.
GOID: GO:0016972
Term: thiol oxidase activity
Ontology: MF
Definition: Catalysis of the reaction: 4 R'C(R)SH + O2 = 2
R'C(R)S-S(R)CR' + 2 H2O.
Synonym: sulfhydryl oxidase activity
Synonym: thiol:oxygen oxidoreductase activity
GOID: GO:0000774
Term: adenyl-nucleotide exchange factor activity
Ontology: MF
Definition: Stimulates the hydrolysis and exchange of adenyl
nucleotides by other proteins.
GOID: GO:0042803
Term: protein homodimerization activity
Ontology: MF
Definition: Interacting selectively and non-covalently with an
identical protein to form a homodimer.
Synonym: dimerization activity
GOID: GO:0006333
Term: chromatin assembly or disassembly
Ontology: BP
Definition: The formation or destruction of chromatin structures.
Synonym: chromatin assembly/disassembly
GOID: GO:0045263
Term: proton-transporting ATP synthase complex, coupling factor F(o)
Ontology: CC
Definition: All non-F1 subunits of a hydrogen-transporting ATP
synthase, including integral and peripheral membrane proteins.
Synonym: hydrogen-transporting ATP synthase complex, coupling factor
F(o)
Synonym: hydrogen-transporting ATP synthase, coupling factor CF(0)
Synonym: hydrogen-transporting ATP synthase, F0 sector
Synonym: proton-transporting ATP synthase complex, coupling factor F(0)
GOID: GO:0016846
Term: carbon-sulfur lyase activity
Ontology: MF
Definition: Catalysis of the elimination of hydrogen sulfide or
substituted H2S.
Synonym: carbon-sulphur lyase activity
GOID: GO:0008290
Term: F-actin capping protein complex
Ontology: CC
Definition: A heterodimer consisting of alpha and beta subunits that
binds to and caps the barbed ends of actin filaments, thereby
regulating the polymerization of actin monomers but not severing
actin filaments.
GOID: GO:0004817
Term: cysteine-tRNA ligase activity
Ontology: MF
Definition: Catalysis of the reaction: ATP + L-cysteine + tRNA(Cys) =
AMP + diphosphate + L-cysteinyl-tRNA(Cys).
Synonym: cysteine translase activity
Synonym: cysteinyl-transfer ribonucleate synthetase activity
Synonym: cysteinyl-transferRNA synthetase activity
Synonym: cysteinyl-tRNA synthetase activity
Synonym: L-cysteine:tRNACys ligase (AMP-forming)
GOID: GO:0006423
Term: cysteinyl-tRNA aminoacylation
Ontology: BP
Definition: The process of coupling cysteine to cysteinyl-tRNA,
catalyzed by cysteinyl-tRNA synthetase. In tRNA aminoacylation, the
amino acid is first activated by linkage to AMP and then
transferred to either the 2'- or the 3'-hydroxyl group of the
3'-adenosine residue of the tRNA.
GOID: GO:0003824
Term: catalytic activity
Ontology: MF
Definition: Catalysis of a biochemical reaction at physiological
temperatures. In biologically catalyzed reactions, the reactants
are known as substrates, and the catalysts are naturally occurring
macromolecular substances known as enzymes. Enzymes possess
specific binding sites for substrates, and are usually composed
wholly or largely of protein, but RNA that has catalytic activity
(ribozyme) is often also regarded as enzymatic.
Synonym: enzyme activity
GOID: GO:0004550
Term: nucleoside diphosphate kinase activity
Ontology: MF
Definition: Catalysis of the reaction: ATP + nucleoside diphosphate =
ADP + nucleoside triphosphate.
Synonym: ATP:nucleoside-diphosphate phosphotransferase activity
Synonym: NDK activity
Synonym: nucleoside 5'-diphosphate kinase activity
Synonym: nucleoside 5'-diphosphate phosphotransferase activity
Synonym: nucleoside diphosphate (UDP) kinase activity
Synonym: nucleoside diphosphokinase activity
Synonym: nucleoside-diphosphate kinase activity
Synonym: nucleotide phosphate kinase activity
Synonym: UDP kinase activity
Synonym: uridine diphosphate kinase activity
GOID: GO:0006165
Term: nucleoside diphosphate phosphorylation
Ontology: BP
Definition: The process of introducing a phosphate group into a
nucleoside diphosphate to produce a nucleoside triphosphate.
GOID: GO:0006183
Term: GTP biosynthetic process
Ontology: BP
Definition: The chemical reactions and pathways resulting in the
formation of GTP, guanosine triphosphate.
Synonym: GTP anabolism
Synonym: GTP biosynthesis
Synonym: GTP formation
Synonym: GTP synthesis
GOID: GO:0006228
Term: UTP biosynthetic process
Ontology: BP
Definition: The chemical reactions and pathways resulting in the
formation of UTP, uridine (5'-)triphosphate.
Synonym: UTP anabolism
Synonym: UTP biosynthesis
Synonym: UTP formation
Synonym: UTP synthesis
GOID: GO:0006241
Term: CTP biosynthetic process
Ontology: BP
Definition: The chemical reactions and pathways resulting in the
formation of CTP, cytidine 5'-triphosphate.
Synonym: CTP anabolism
Synonym: CTP biosynthesis
Synonym: CTP formation
Synonym: CTP synthesis
GOID: GO:0016616
Term: oxidoreductase activity, acting on the CH-OH group of donors, NAD
or NADP as acceptor
Ontology: MF
Definition: Catalysis of an oxidation-reduction (redox) reaction in
which a CH-OH group acts as a hydrogen or electron donor and
reduces NAD+ or NADP.
GOID: GO:0006754
Term: ATP biosynthetic process
Ontology: BP
Definition: The chemical reactions and pathways resulting in the
formation of ATP, adenosine 5'-triphosphate, a universally
important coenzyme and enzyme regulator.
Synonym: ATP anabolism
Synonym: ATP biosynthesis
Synonym: ATP formation
Synonym: ATP regeneration
Synonym: ATP synthesis
Synonym: GO:0006758
Synonym: GO:0006759
Secondary: GO:0006758
Secondary: GO:0006759
GOID: GO:0046907
Term: intracellular transport
Ontology: BP
Definition: The directed movement of substances within a cell.
GOID: GO:0044267
Term: cellular protein metabolic process
Ontology: BP
Definition: The chemical reactions and pathways involving a specific
protein, rather than of proteins in general, occurring at the level
of an individual cell. Includes protein modification.
Synonym: cellular protein metabolism
GOID: GO:0016788
Term: hydrolase activity, acting on ester bonds
Ontology: MF
Definition: Catalysis of the hydrolysis of any ester bond.
Synonym: esterase activity
GOID: GO:0008081
Term: phosphoric diester hydrolase activity
Ontology: MF
Definition: Catalysis of the hydrolysis of a phosphodiester to give a
phosphomonoester and a free hydroxyl group.
Synonym: endonuclease VIII activity
Synonym: inositol or phosphatidylinositol phosphodiesterase activity
Synonym: inositol/phosphatidylinositol phosphodiesterase activity
Synonym: phosphodiesterase
Synonym: GO:0004434
Synonym: GO:0016792
Secondary: GO:0004434
Secondary: GO:0016792
GOID: GO:0016469
Term: proton-transporting two-sector ATPase complex
Ontology: CC
Definition: A large protein complex that catalyzes the synthesis or
hydrolysis of ATP by a rotational mechanism, coupled to the
transport of protons across a membrane. The complex comprises a
membrane sector (F0, V0, or A0) that carries out proton transport
and a cytoplasmic compartment sector (F1, V1, or A1) that catalyzes
ATP synthesis or hydrolysis. Two major types have been
characterized: V-type ATPases couple ATP hydrolysis to the
transport of protons across a concentration gradient, whereas
F-type ATPases, also known as ATP synthases, normally run in the
reverse direction to utilize energy from a proton concentration or
electrochemical gradient to synthesize ATP. A third type, A-type
ATPases have been found in archaea, and are closely related to
eukaryotic V-type ATPases but are reversible.
Synonym: hydrogen-transporting two-sector ATPase complex
Synonym: vacuolar hydrogen-transporting ATPase
GOID: GO:0046034
Term: ATP metabolic process
Ontology: BP
Definition: The chemical reactions and pathways involving ATP,
adenosine triphosphate, a universally important coenzyme and enzyme
regulator.
Synonym: ATP metabolism
GOID: GO:0008173
Term: RNA methyltransferase activity
Ontology: MF
Definition: Catalysis of the transfer of a methyl group from a donor to
a nucleoside residue in an RNA molecule.
GOID: GO:0044237
Term: cellular metabolic process
Ontology: BP
Definition: The chemical reactions and pathways by which individual
cells transform chemical substances.
Synonym: cellular metabolism
Synonym: intermediary metabolism
GOID: GO:0015662
Term: ATPase activity, coupled to transmembrane movement of ions,
phosphorylative mechanism
Ontology: MF
Definition: Catalysis of the transfer of a solute or solutes from one
side of a membrane to the other according to the reaction: ATP +
H2O = ADP + phosphate, to directly drive the transport of ions
across a membrane. The reaction is characterized by the transient
formation of a high-energy aspartyl-phosphoryl-enzyme intermediate.
Synonym: P-type ATPase activity
Synonym: zinc, cadmium, cobalt, nickel, lead-efflux ATPase activity
GOID: GO:0004367
Term: glycerol-3-phosphate dehydrogenase [NAD+] activity
Ontology: MF
Definition: Catalysis of the reaction: sn-glycerol 3-phosphate + NAD+ =
glycerone phosphate + NADH + H+.
Synonym: alpha-glycerol phosphate dehydrogenase (NAD) activity
Synonym: alpha-glycerophosphate dehydrogenase (NAD) activity
Synonym: glycerol 1-phosphate dehydrogenase activity
Synonym: glycerol phosphate dehydrogenase (NAD) activity
Synonym: glycerol-3-phosphate dehydrogenase (NAD) activity
Synonym: glycerophosphate dehydrogenase (NAD) activity
Synonym: hydroglycerophosphate dehydrogenase activity
Synonym: L-alpha-glycerol phosphate dehydrogenase activity
Synonym: L-alpha-glycerophosphate dehydrogenase activity
Synonym: L-glycerol phosphate dehydrogenase activity
Synonym: L-glycerophosphate dehydrogenase activity
Synonym: NAD-alpha-glycerophosphate dehydrogenase activity
Synonym: NAD-dependent glycerol phosphate dehydrogenase activity
Synonym: NAD-dependent glycerol-3-phosphate dehydrogenase activity
Synonym: NAD-L-glycerol-3-phosphate dehydrogenase activity
Synonym: NAD-linked glycerol 3-phosphate dehydrogenase activity
Synonym: NADH-dihydroxyacetone phosphate reductase activity
GOID: GO:0003942
Term: N-acetyl-gamma-glutamyl-phosphate reductase activity
Ontology: MF
Definition: Catalysis of the reaction: N-acetyl-L-glutamate
5-semialdehyde + NADP+ + phosphate = N-acetyl-5-glutamyl phosphate
+ NADPH + H+.
Synonym: N-acetyl-glutamate semialdehyde dehydrogenase activity
Synonym: N-acetyl-L-glutamate gamma-semialdehyde:NADP oxidoreductase
(phosphorylating)
Synonym: N-acetyl-L-glutamate-5-semialdehyde:NADP+ 5-oxidoreductase
(phosphorylating)
Synonym: N-acetylglutamate 5-semialdehyde dehydrogenase activity
Synonym: N-acetylglutamic gamma-semialdehyde dehydrogenase activity
Synonym: NAGSA dehydrogenase activity
Synonym: reductase, acetyl-gamma-glutamyl phosphate
GOID: GO:0004821
Term: histidine-tRNA ligase activity
Ontology: MF
Definition: Catalysis of the reaction: ATP + L-histidine + tRNA(His) =
AMP + diphosphate + L-histidyl-tRNA(His).
Synonym: histidine translase activity
Synonym: histidyl-transfer ribonucleate synthetase activity
Synonym: histidyl-tRNA synthetase activity
Synonym: L-histidine:tRNAHis ligase (AMP-forming)
GOID: GO:0006427
Term: histidyl-tRNA aminoacylation
Ontology: BP
Definition: The process of coupling histidine to histidyl-tRNA,
catalyzed by histidyl-tRNA synthetase. In tRNA aminoacylation, the
amino acid is first activated by linkage to AMP and then
transferred to either the 2'- or the 3'-hydroxyl group of the
3'-adenosine residue of the tRNA.
GOID: GO:0004665
Term: prephenate dehydrogenase (NADP+) activity
Ontology: MF
Definition: Catalysis of the reaction: NADP(+) + prephenate =
(4-hydroxyphenyl)pyruvate + CO(2) + NADPH.
Synonym: prephenate (nicotinamide adenine dinucleotide phosphate)
dehydrogenase activity
Synonym: prephenate:NADP+ oxidoreductase (decarboxylating)
GOID: GO:0006571
Term: tyrosine biosynthetic process
Ontology: BP
Definition: The chemical reactions and pathways resulting in the
formation of tyrosine, an aromatic amino acid,
2-amino-3-(4-hydroxyphenyl)propanoic acid.
Synonym: tyrosine anabolism
Synonym: tyrosine biosynthesis
Synonym: tyrosine formation
Synonym: tyrosine synthesis
GOID: GO:0008977
Term: prephenate dehydrogenase activity
Ontology: MF
Definition: Catalysis of the reaction: NAD(+) + prephenate =
(4-hydroxyphenyl)pyruvate + CO(2) + NADH.
Synonym: chorismate mutase--prephenate dehydrogenase activity
Synonym: hydroxyphenylpyruvate synthase activity
Synonym: prephenate:NAD+ oxidoreductase (decarboxylating)
GOID: GO:0006897
Term: endocytosis
Ontology: BP
Definition: A vesicle-mediated transport process in which cells take up
external materials or membrane constituents by the invagination of
a small region of the plasma membrane to form a new
membrane-bounded vesicle.
Synonym: nonselective vesicle endocytosis
Synonym: plasma membrane invagination
Synonym: vesicle endocytosis
Synonym: GO:0016193
Synonym: GO:0016196
Secondary: GO:0016193
Secondary: GO:0016196
GOID: GO:0008987
Term: quinolinate synthetase A activity
Ontology: MF
Definition: Catalysis of the reaction: iminoaspartate +
dihydroxy-acetone-phosphate = quinolinate + 2 H2O + phosphate.
GOID: GO:0009405
Term: pathogenesis
Ontology: BP
Definition: The set of specific processes that generate the ability of
an organism to cause disease in another.
Synonym: channel-forming toxin activity
Synonym: cytotoxin activity
Synonym: endotoxin activity
Synonym: enterotoxin activity
Synonym: exotoxin activity
Synonym: lipoprotein toxin
Synonym: neurotoxin activity
Synonym: pore-forming toxin activity
Synonym: toxin activity
Synonym: virulence
GOID: GO:0005672
Term: transcription factor TFIIA complex
Ontology: CC
Definition: A component of the transcription machinery of RNA
Polymerase II. In humans, TFIIA is a heterotrimer composed of an
alpha (P35), beta (P19) and gamma subunits (P12).
GOID: GO:0006974
Term: response to DNA damage stimulus
Ontology: BP
Definition: Any process that results in a change in state or activity
of a cell (in terms of movement, secretion, enzyme production, gene
expression, etc.) as a result of a stimulus indicating damage to
its DNA from environmental insults or errors during metabolism.
Synonym: cellular DNA damage response
Synonym: cellular response to DNA damage stimulus
Synonym: DNA damage response
Synonym: response to genotoxic stress
Synonym: GO:0034984
Secondary: GO:0034984
GOID: GO:0003887
Term: DNA-directed DNA polymerase activity
Ontology: MF
Definition: Catalysis of the reaction: deoxynucleoside triphosphate +
DNA(n) = diphosphate + DNA(n+1); the synthesis of DNA from
deoxyribonucleotide triphosphates in the presence of a DNA template
and primer.
Synonym: alpha DNA polymerase activity
Synonym: beta DNA polymerase activity
Synonym: delta DNA polymerase activity
Synonym: deoxynucleoside-triphosphate:DNA deoxynucleotidyltransferase
(DNA-directed) activity
Synonym: deoxyribonucleic acid duplicase activity
Synonym: deoxyribonucleic duplicase activity
Synonym: deoxyribonucleic polymerase I
Synonym: DNA duplicase activity
Synonym: DNA nucleotidyltransferase (DNA-directed) activity
Synonym: DNA polymerase alpha
Synonym: DNA polymerase beta
Synonym: DNA polymerase gamma
Synonym: DNA polymerase I
Synonym: DNA polymerase II
Synonym: DNA polymerase III
Synonym: DNA polymerase V activity
Synonym: DNA replicase activity
Synonym: DNA-dependent DNA polymerase activity
Synonym: duplicase
Synonym: epsilon DNA polymerase activity
Synonym: eta DNA polymerase activity
Synonym: gamma DNA-directed DNA polymerase activity
Synonym: iota DNA polymerase activity
Synonym: kappa DNA polymerase activity
Synonym: Klenow fragment
Synonym: lambda DNA polymerase activity
Synonym: mu DNA polymerase activity
Synonym: nu DNA polymerase activity
Synonym: sequenase
Synonym: sigma DNA polymerase activity
Synonym: Taq DNA polymerase
Synonym: Taq Pol I
Synonym: Tca DNA polymerase
Synonym: theta DNA polymerase activity
Synonym: zeta DNA polymerase activity
Synonym: GO:0003888
Synonym: GO:0003889
Synonym: GO:0003890
Synonym: GO:0003891
Synonym: GO:0003893
Synonym: GO:0003894
Synonym: GO:0003895
Synonym: GO:0008723
Synonym: GO:0015999
Synonym: GO:0016000
Synonym: GO:0016448
Synonym: GO:0016449
Synonym: GO:0016450
Synonym: GO:0016451
Synonym: GO:0016452
Synonym: GO:0019984
Secondary: GO:0003888
Secondary: GO:0003889
Secondary: GO:0003890
Secondary: GO:0003891
Secondary: GO:0003893
Secondary: GO:0003894
Secondary: GO:0003895
Secondary: GO:0008723
Secondary: GO:0015999
Secondary: GO:0016000
Secondary: GO:0016448
Secondary: GO:0016449
Secondary: GO:0016450
Secondary: GO:0016451
Secondary: GO:0016452
Secondary: GO:0019984

## Sheet: GO Terms B1K3615
GOID: GO:0004518
Term: nuclease activity
Ontology: MF
Definition: Catalysis of the hydrolysis of ester linkages within
nucleic acids.
GOID: GO:0005634
Term: nucleus
Ontology: CC
Definition: A membrane-bounded organelle of eukaryotic cells in which
chromosomes are housed and replicated. In most cells, the nucleus
contains all of the cell's chromosomes except the organellar
chromosomes, and is the site of RNA synthesis and processing. In
some species, or in specialized cell types, RNA metabolism or DNA
replication may be absent.
Synonym: cell nucleus
GOID: GO:0005097
Term: Rab GTPase activator activity
Ontology: MF
Definition: Increases the rate of GTP hydrolysis by a GTPase of the Rab
family.
Synonym: Rab GAP activity
GOID: GO:0032313
Term: regulation of Rab GTPase activity
Ontology: BP
Definition: Any process that modulates the activity of a GTPase of the
Rab family.
GOID: GO:0006281
Term: DNA repair
Ontology: BP
Definition: The process of restoring DNA after damage. Genomes are
subject to damage by chemical and physical agents in the
environment (e.g. UV and ionizing radiations, chemical mutagens,
fungal and bacterial toxins, etc.) and by free radicals or
alkylating agents endogenously generated in metabolism. DNA is also
damaged because of errors during its replication. A variety of
different DNA repair pathways have been reported that include
direct reversal, base excision repair, nucleotide excision repair,
photoreactivation, bypass, double-strand break repair pathway, and
mismatch repair pathway.
GOID: GO:0009611
Term: response to wounding
Ontology: BP
Definition: Any process that results in a change in state or activity
of a cell or an organism (in terms of movement, secretion, enzyme
production, gene expression, etc.) as a result of a stimulus
indicating damage to the organism.
Synonym: physiological response to wounding
Synonym: GO:0002245
Secondary: GO:0002245
GOID: GO:0005789
Term: endoplasmic reticulum membrane
Ontology: CC
Definition: The lipid bilayer surrounding the endoplasmic reticulum.
Synonym: ER membrane
GOID: GO:0006353
Term: transcription termination, DNA-dependent
Ontology: BP
Definition: The cellular process that completes DNA-dependent
transcription; the formation of phosphodiester bonds ceases, the
RNA-DNA hybrid dissociates, and RNA polymerase releases the DNA.
Synonym: termination of transcription, DNA-dependent
Synonym: transcriptional complex disassembly
GOID: GO:0004474
Term: malate synthase activity
Ontology: MF
Definition: Catalysis of the reaction: acetyl-CoA + glyoxylate + H(2)O
= (S)-malate + CoA + H(+).
Synonym: acetyl-CoA:glyoxylate C-acetyltransferase
(thioester-hydrolysing, carboxymethyl-forming)
Synonym: glyoxylate transacetase activity
Synonym: glyoxylate transacetylase activity
Synonym: glyoxylic transacetase activity
Synonym: L-malate glyoxylate-lyase (CoA-acetylating) activity
Synonym: malate condensing enzyme activity
Synonym: malate synthetase activity
Synonym: malic synthetase activity
Synonym: malic-condensing enzyme activity
GOID: GO:0006097
Term: glyoxylate cycle
Ontology: BP
Definition: A modification of the TCA cycle occurring in some plants
and microorganisms, in which isocitrate is cleaved to glyoxylate
and succinate. Glyoxylate can then react with acetyl-CoA to form
malate.
Synonym: glyoxylate bypass
GOID: GO:0019370
Term: leukotriene biosynthetic process
Ontology: BP
Definition: The chemical reactions and pathways resulting in the
formation of leukotriene, a pharmacologically active substance
derived from a polyunsaturated fatty acid, such as arachidonic
acid.
Synonym: leukotriene anabolism
Synonym: leukotriene biosynthesis
Synonym: leukotriene formation
Synonym: leukotriene synthesis
GOID: GO:0006890
Term: retrograde vesicle-mediated transport, Golgi to ER
Ontology: BP
Definition: The directed movement of substances from the Golgi back to
the endoplasmic reticulum, mediated by vesicles bearing specific
protein coats such as COPI or COG.
Synonym: cis-Golgi to rough endoplasmic reticulum transport
Synonym: cis-Golgi to rough endoplasmic reticulum vesicle-mediated
transport
Synonym: cis-Golgi to rough ER transport
Synonym: cis-Golgi to rough ER vesicle-mediated transport
Synonym: retrograde (Golgi to ER) transport
Synonym: retrograde transport, Golgi to endoplasmic reticulum
Synonym: retrograde transport, Golgi to ER
Synonym: retrograde vesicle-mediated transport, Golgi to endoplasmic
reticulum
Synonym: GO:0048220
Secondary: GO:0048220
GOID: GO:0004853
Term: uroporphyrinogen decarboxylase activity
Ontology: MF
Definition: Catalysis of the reaction: uroporphyrinogen-III =
coproporphyrinogen + 4 CO2.
Synonym: porphyrinogen carboxy-lyase activity
Synonym: porphyrinogen decarboxylase activity
Synonym: uroporphyrinogen III decarboxylase activity
Synonym: uroporphyrinogen-III carboxy-lyase
(coproporphyrinogen-III-forming)
Synonym: uroporphyrinogen-III carboxy-lyase activity
GOID: GO:0016740
Term: transferase activity
Ontology: MF
Definition: Catalysis of the transfer of a group, e.g. a methyl group,
glycosyl group, acyl group, phosphorus-containing, or other groups,
from one compound (generally regarded as the donor) to another
compound (generally regarded as the acceptor). Transferase is the
systematic name for any enzyme of EC class 2.
GOID: GO:0043140
Term: ATP-dependent 3'-5' DNA helicase activity
Ontology: MF
Definition: Catalysis of the reaction: ATP + H2O = ADP + phosphate;
drives the unwinding of the DNA helix in the direction 3' to 5'.
Synonym: ATP-dependent 3' to 5' DNA helicase activity
GOID: GO:0004146
Term: dihydrofolate reductase activity
Ontology: MF
Definition: Catalysis of the reaction: 5,6,7,8-tetrahydrofolate + NADP+
= 7,8-dihydrofolate + NADPH + H+.
Synonym: 5,6,7,8-tetrahydrofolate:NADP+ oxidoreductase activity
Synonym: 7,8-dihydrofolate reductase activity
Synonym: DHFR
Synonym: dihydrofolate reductase:thymidylate synthase activity
Synonym: dihydrofolate reduction
Synonym: dihydrofolic acid reductase activity
Synonym: dihydrofolic reductase activity
Synonym: folic acid reductase activity
Synonym: folic reductase activity
Synonym: NADPH-dihydrofolate reductase activity
Synonym: pteridine reductase:dihydrofolate reductase activity
Synonym: tetrahydrofolate dehydrogenase activity
Synonym: thymidylate synthetase-dihydrofolate reductase activity
GOID: GO:0004799
Term: thymidylate synthase activity
Ontology: MF
Definition: Catalysis of the reaction: 5,10-methylenetetrahydrofolate +
dUMP = 7,8-dihydrofolate + thymidylate.
Synonym: 5,10-methylenetetrahydrofolate:dUMP C-methyltransferase
activity
Synonym: dTMP synthase activity
Synonym: methylenetetrahydrofolate:dUMP C-methyltransferase activity
Synonym: thymidylate synthetase activity
Synonym: TMP synthetase activity
GOID: GO:0006231
Term: dTMP biosynthetic process
Ontology: BP
Definition: The chemical reactions and pathways resulting in the
formation of dTMP, deoxyribosylthymine monophosphate
(2'-deoxyribosylthymine 5'-phosphate).
Synonym: dTMP anabolism
Synonym: dTMP biosynthesis
Synonym: dTMP formation
Synonym: dTMP synthesis
GOID: GO:0006545
Term: glycine biosynthetic process
Ontology: BP
Definition: The chemical reactions and pathways resulting in the
formation of glycine, aminoethanoic acid.
Synonym: glycine anabolism
Synonym: glycine biosynthesis
Synonym: glycine formation
Synonym: glycine synthesis
GOID: GO:0009165
Term: nucleotide biosynthetic process
Ontology: BP
Definition: The chemical reactions and pathways resulting in the
formation of nucleotides, any nucleoside that is esterified with
(ortho)phosphate or an oligophosphate at any hydroxyl group on the
glycose moiety; may be mono-, di- or triphosphate; this definition
includes cyclic-nucleotides (nucleoside cyclic phosphates).
Synonym: nucleotide anabolism
Synonym: nucleotide biosynthesis
Synonym: nucleotide formation
Synonym: nucleotide synthesis
GOID: GO:0015986
Term: ATP synthesis coupled proton transport
Ontology: BP
Definition: The transport of protons across a membrane to generate an
electrochemical gradient (proton-motive force) that powers ATP
synthesis.
Synonym: chemiosmosis
GOID: GO:0006506
Term: GPI anchor biosynthetic process
Ontology: BP
Definition: The chemical reactions and pathways resulting in the
formation of a glycosylphosphatidylinositol (GPI) anchor that
attaches some membrane proteins to the lipid bilayer of the cell
membrane. The phosphatidylinositol group is linked via the C-6
hydroxyl residue of inositol to a carbohydrate chain which is
itself linked to the protein via an ethanolamine phosphate group,
its amino group forming an amide linkage with the C-terminal
carboxyl of the protein. Some GPI anchors have variants on this
canonical linkage.
Synonym: glycosylphosphatidylinositol biosynthesis
Synonym: glycosylphosphatidylinositol biosynthetic process
Synonym: GPI anchor anabolism
Synonym: GPI anchor biosynthesis
Synonym: GPI anchor formation
Synonym: GPI anchor synthesis
Synonym: GPI/GSI anchor biosynthesis
Synonym: GPI/GSI anchor biosynthetic process
Synonym: GO:0015998
Secondary: GO:0015998
GOID: GO:0007017
Term: microtubule-based process
Ontology: BP
Definition: Any cellular process that depends upon or alters the
microtubule cytoskeleton, that part of the cytoskeleton comprising
microtubules and their associated proteins.
GOID: GO:0016972
Term: thiol oxidase activity
Ontology: MF
Definition: Catalysis of the reaction: 4 R'C(R)SH + O2 = 2
R'C(R)S-S(R)CR' + 2 H2O.
Synonym: sulfhydryl oxidase activity
Synonym: thiol:oxygen oxidoreductase activity
GOID: GO:0000774
Term: adenyl-nucleotide exchange factor activity
Ontology: MF
Definition: Stimulates the hydrolysis and exchange of adenyl
nucleotides by other proteins.
GOID: GO:0042803
Term: protein homodimerization activity
Ontology: MF
Definition: Interacting selectively and non-covalently with an
identical protein to form a homodimer.
Synonym: dimerization activity
GOID: GO:0006333
Term: chromatin assembly or disassembly
Ontology: BP
Definition: The formation or destruction of chromatin structures.
Synonym: chromatin assembly/disassembly
GOID: GO:0045263
Term: proton-transporting ATP synthase complex, coupling factor F(o)
Ontology: CC
Definition: All non-F1 subunits of a hydrogen-transporting ATP
synthase, including integral and peripheral membrane proteins.
Synonym: hydrogen-transporting ATP synthase complex, coupling factor
F(o)
Synonym: hydrogen-transporting ATP synthase, coupling factor CF(0)
Synonym: hydrogen-transporting ATP synthase, F0 sector
Synonym: proton-transporting ATP synthase complex, coupling factor F(0)
GOID: GO:0016846
Term: carbon-sulfur lyase activity
Ontology: MF
Definition: Catalysis of the elimination of hydrogen sulfide or
substituted H2S.
Synonym: carbon-sulphur lyase activity
GOID: GO:0008290
Term: F-actin capping protein complex
Ontology: CC
Definition: A heterodimer consisting of alpha and beta subunits that
binds to and caps the barbed ends of actin filaments, thereby
regulating the polymerization of actin monomers but not severing
actin filaments.
GOID: GO:0004817
Term: cysteine-tRNA ligase activity
Ontology: MF
Definition: Catalysis of the reaction: ATP + L-cysteine + tRNA(Cys) =
AMP + diphosphate + L-cysteinyl-tRNA(Cys).
Synonym: cysteine translase activity
Synonym: cysteinyl-transfer ribonucleate synthetase activity
Synonym: cysteinyl-transferRNA synthetase activity
Synonym: cysteinyl-tRNA synthetase activity
Synonym: L-cysteine:tRNACys ligase (AMP-forming)
GOID: GO:0006423
Term: cysteinyl-tRNA aminoacylation
Ontology: BP
Definition: The process of coupling cysteine to cysteinyl-tRNA,
catalyzed by cysteinyl-tRNA synthetase. In tRNA aminoacylation, the
amino acid is first activated by linkage to AMP and then
transferred to either the 2'- or the 3'-hydroxyl group of the
3'-adenosine residue of the tRNA.
GOID: GO:0003824
Term: catalytic activity
Ontology: MF
Definition: Catalysis of a biochemical reaction at physiological
temperatures. In biologically catalyzed reactions, the reactants
are known as substrates, and the catalysts are naturally occurring
macromolecular substances known as enzymes. Enzymes possess
specific binding sites for substrates, and are usually composed
wholly or largely of protein, but RNA that has catalytic activity
(ribozyme) is often also regarded as enzymatic.
Synonym: enzyme activity
GOID: GO:0004550
Term: nucleoside diphosphate kinase activity
Ontology: MF
Definition: Catalysis of the reaction: ATP + nucleoside diphosphate =
ADP + nucleoside triphosphate.
Synonym: ATP:nucleoside-diphosphate phosphotransferase activity
Synonym: NDK activity
Synonym: nucleoside 5'-diphosphate kinase activity
Synonym: nucleoside 5'-diphosphate phosphotransferase activity
Synonym: nucleoside diphosphate (UDP) kinase activity
Synonym: nucleoside diphosphokinase activity
Synonym: nucleoside-diphosphate kinase activity
Synonym: nucleotide phosphate kinase activity
Synonym: UDP kinase activity
Synonym: uridine diphosphate kinase activity
GOID: GO:0006165
Term: nucleoside diphosphate phosphorylation
Ontology: BP
Definition: The process of introducing a phosphate group into a
nucleoside diphosphate to produce a nucleoside triphosphate.
GOID: GO:0006183
Term: GTP biosynthetic process
Ontology: BP
Definition: The chemical reactions and pathways resulting in the
formation of GTP, guanosine triphosphate.
Synonym: GTP anabolism
Synonym: GTP biosynthesis
Synonym: GTP formation
Synonym: GTP synthesis
GOID: GO:0006228
Term: UTP biosynthetic process
Ontology: BP
Definition: The chemical reactions and pathways resulting in the
formation of UTP, uridine (5'-)triphosphate.
Synonym: UTP anabolism
Synonym: UTP biosynthesis
Synonym: UTP formation
Synonym: UTP synthesis
GOID: GO:0006241
Term: CTP biosynthetic process
Ontology: BP
Definition: The chemical reactions and pathways resulting in the
formation of CTP, cytidine 5'-triphosphate.
Synonym: CTP anabolism
Synonym: CTP biosynthesis
Synonym: CTP formation
Synonym: CTP synthesis
GOID: GO:0016616
Term: oxidoreductase activity, acting on the CH-OH group of donors, NAD
or NADP as acceptor
Ontology: MF
Definition: Catalysis of an oxidation-reduction (redox) reaction in
which a CH-OH group acts as a hydrogen or electron donor and
reduces NAD+ or NADP.
GOID: GO:0006754
Term: ATP biosynthetic process
Ontology: BP
Definition: The chemical reactions and pathways resulting in the
formation of ATP, adenosine 5'-triphosphate, a universally
important coenzyme and enzyme regulator.
Synonym: ATP anabolism
Synonym: ATP biosynthesis
Synonym: ATP formation
Synonym: ATP regeneration
Synonym: ATP synthesis
Synonym: GO:0006758
Synonym: GO:0006759
Secondary: GO:0006758
Secondary: GO:0006759
GOID: GO:0046907
Term: intracellular transport
Ontology: BP
Definition: The directed movement of substances within a cell.
GOID: GO:0044267
Term: cellular protein metabolic process
Ontology: BP
Definition: The chemical reactions and pathways involving a specific
protein, rather than of proteins in general, occurring at the level
of an individual cell. Includes protein modification.
Synonym: cellular protein metabolism
GOID: GO:0016788
Term: hydrolase activity, acting on ester bonds
Ontology: MF
Definition: Catalysis of the hydrolysis of any ester bond.
Synonym: esterase activity
GOID: GO:0008081
Term: phosphoric diester hydrolase activity
Ontology: MF
Definition: Catalysis of the hydrolysis of a phosphodiester to give a
phosphomonoester and a free hydroxyl group.
Synonym: endonuclease VIII activity
Synonym: inositol or phosphatidylinositol phosphodiesterase activity
Synonym: inositol/phosphatidylinositol phosphodiesterase activity
Synonym: phosphodiesterase
Synonym: GO:0004434
Synonym: GO:0016792
Secondary: GO:0004434
Secondary: GO:0016792
GOID: GO:0016469
Term: proton-transporting two-sector ATPase complex
Ontology: CC
Definition: A large protein complex that catalyzes the synthesis or
hydrolysis of ATP by a rotational mechanism, coupled to the
transport of protons across a membrane. The complex comprises a
membrane sector (F0, V0, or A0) that carries out proton transport
and a cytoplasmic compartment sector (F1, V1, or A1) that catalyzes
ATP synthesis or hydrolysis. Two major types have been
characterized: V-type ATPases couple ATP hydrolysis to the
transport of protons across a concentration gradient, whereas
F-type ATPases, also known as ATP synthases, normally run in the
reverse direction to utilize energy from a proton concentration or
electrochemical gradient to synthesize ATP. A third type, A-type
ATPases have been found in archaea, and are closely related to
eukaryotic V-type ATPases but are reversible.
Synonym: hydrogen-transporting two-sector ATPase complex
Synonym: vacuolar hydrogen-transporting ATPase
GOID: GO:0046034
Term: ATP metabolic process
Ontology: BP
Definition: The chemical reactions and pathways involving ATP,
adenosine triphosphate, a universally important coenzyme and enzyme
regulator.
Synonym: ATP metabolism
GOID: GO:0008173
Term: RNA methyltransferase activity
Ontology: MF
Definition: Catalysis of the transfer of a methyl group from a donor to
a nucleoside residue in an RNA molecule.
GOID: GO:0044237
Term: cellular metabolic process
Ontology: BP
Definition: The chemical reactions and pathways by which individual
cells transform chemical substances.
Synonym: cellular metabolism
Synonym: intermediary metabolism
GOID: GO:0015662
Term: ATPase activity, coupled to transmembrane movement of ions,
phosphorylative mechanism
Ontology: MF
Definition: Catalysis of the transfer of a solute or solutes from one
side of a membrane to the other according to the reaction: ATP +
H2O = ADP + phosphate, to directly drive the transport of ions
across a membrane. The reaction is characterized by the transient
formation of a high-energy aspartyl-phosphoryl-enzyme intermediate.
Synonym: P-type ATPase activity
Synonym: zinc, cadmium, cobalt, nickel, lead-efflux ATPase activity
GOID: GO:0004367
Term: glycerol-3-phosphate dehydrogenase [NAD+] activity
Ontology: MF
Definition: Catalysis of the reaction: sn-glycerol 3-phosphate + NAD+ =
glycerone phosphate + NADH + H+.
Synonym: alpha-glycerol phosphate dehydrogenase (NAD) activity
Synonym: alpha-glycerophosphate dehydrogenase (NAD) activity
Synonym: glycerol 1-phosphate dehydrogenase activity
Synonym: glycerol phosphate dehydrogenase (NAD) activity
Synonym: glycerol-3-phosphate dehydrogenase (NAD) activity
Synonym: glycerophosphate dehydrogenase (NAD) activity
Synonym: hydroglycerophosphate dehydrogenase activity
Synonym: L-alpha-glycerol phosphate dehydrogenase activity
Synonym: L-alpha-glycerophosphate dehydrogenase activity
Synonym: L-glycerol phosphate dehydrogenase activity
Synonym: L-glycerophosphate dehydrogenase activity
Synonym: NAD-alpha-glycerophosphate dehydrogenase activity
Synonym: NAD-dependent glycerol phosphate dehydrogenase activity
Synonym: NAD-dependent glycerol-3-phosphate dehydrogenase activity
Synonym: NAD-L-glycerol-3-phosphate dehydrogenase activity
Synonym: NAD-linked glycerol 3-phosphate dehydrogenase activity
Synonym: NADH-dihydroxyacetone phosphate reductase activity
GOID: GO:0003942
Term: N-acetyl-gamma-glutamyl-phosphate reductase activity
Ontology: MF
Definition: Catalysis of the reaction: N-acetyl-L-glutamate
5-semialdehyde + NADP+ + phosphate = N-acetyl-5-glutamyl phosphate
+ NADPH + H+.
Synonym: N-acetyl-glutamate semialdehyde dehydrogenase activity
Synonym: N-acetyl-L-glutamate gamma-semialdehyde:NADP oxidoreductase
(phosphorylating)
Synonym: N-acetyl-L-glutamate-5-semialdehyde:NADP+ 5-oxidoreductase
(phosphorylating)
Synonym: N-acetylglutamate 5-semialdehyde dehydrogenase activity
Synonym: N-acetylglutamic gamma-semialdehyde dehydrogenase activity
Synonym: NAGSA dehydrogenase activity
Synonym: reductase, acetyl-gamma-glutamyl phosphate
GOID: GO:0004821
Term: histidine-tRNA ligase activity
Ontology: MF
Definition: Catalysis of the reaction: ATP + L-histidine + tRNA(His) =
AMP + diphosphate + L-histidyl-tRNA(His).
Synonym: histidine translase activity
Synonym: histidyl-transfer ribonucleate synthetase activity
Synonym: histidyl-tRNA synthetase activity
Synonym: L-histidine:tRNAHis ligase (AMP-forming)
GOID: GO:0006427
Term: histidyl-tRNA aminoacylation
Ontology: BP
Definition: The process of coupling histidine to histidyl-tRNA,
catalyzed by histidyl-tRNA synthetase. In tRNA aminoacylation, the
amino acid is first activated by linkage to AMP and then
transferred to either the 2'- or the 3'-hydroxyl group of the
3'-adenosine residue of the tRNA.
GOID: GO:0004665
Term: prephenate dehydrogenase (NADP+) activity
Ontology: MF
Definition: Catalysis of the reaction: NADP(+) + prephenate =
(4-hydroxyphenyl)pyruvate + CO(2) + NADPH.
Synonym: prephenate (nicotinamide adenine dinucleotide phosphate)
dehydrogenase activity
Synonym: prephenate:NADP+ oxidoreductase (decarboxylating)
GOID: GO:0006571
Term: tyrosine biosynthetic process
Ontology: BP
Definition: The chemical reactions and pathways resulting in the
formation of tyrosine, an aromatic amino acid,
2-amino-3-(4-hydroxyphenyl)propanoic acid.
Synonym: tyrosine anabolism
Synonym: tyrosine biosynthesis
Synonym: tyrosine formation
Synonym: tyrosine synthesis
GOID: GO:0008977
Term: prephenate dehydrogenase activity
Ontology: MF
Definition: Catalysis of the reaction: NAD(+) + prephenate =
(4-hydroxyphenyl)pyruvate + CO(2) + NADH.
Synonym: chorismate mutase--prephenate dehydrogenase activity
Synonym: hydroxyphenylpyruvate synthase activity
Synonym: prephenate:NAD+ oxidoreductase (decarboxylating)
GOID: GO:0006897
Term: endocytosis
Ontology: BP
Definition: A vesicle-mediated transport process in which cells take up
external materials or membrane constituents by the invagination of
a small region of the plasma membrane to form a new
membrane-bounded vesicle.
Synonym: nonselective vesicle endocytosis
Synonym: plasma membrane invagination
Synonym: vesicle endocytosis
Synonym: GO:0016193
Synonym: GO:0016196
Secondary: GO:0016193
Secondary: GO:0016196
GOID: GO:0008987
Term: quinolinate synthetase A activity
Ontology: MF
Definition: Catalysis of the reaction: iminoaspartate +
dihydroxy-acetone-phosphate = quinolinate + 2 H2O + phosphate.
GOID: GO:0009405
Term: pathogenesis
Ontology: BP
Definition: The set of specific processes that generate the ability of
an organism to cause disease in another.
Synonym: channel-forming toxin activity
Synonym: cytotoxin activity
Synonym: endotoxin activity
Synonym: enterotoxin activity
Synonym: exotoxin activity
Synonym: lipoprotein toxin
Synonym: neurotoxin activity
Synonym: pore-forming toxin activity
Synonym: toxin activity
Synonym: virulence
GOID: GO:0005672
Term: transcription factor TFIIA complex
Ontology: CC
Definition: A component of the transcription machinery of RNA
Polymerase II. In humans, TFIIA is a heterotrimer composed of an
alpha (P35), beta (P19) and gamma subunits (P12).
GOID: GO:0006974
Term: response to DNA damage stimulus
Ontology: BP
Definition: Any process that results in a change in state or activity
of a cell (in terms of movement, secretion, enzyme production, gene
expression, etc.) as a result of a stimulus indicating damage to
its DNA from environmental insults or errors during metabolism.
Synonym: cellular DNA damage response
Synonym: cellular response to DNA damage stimulus
Synonym: DNA damage response
Synonym: response to genotoxic stress
Synonym: GO:0034984
Secondary: GO:0034984
GOID: GO:0003887
Term: DNA-directed DNA polymerase activity
Ontology: MF
Definition: Catalysis of the reaction: deoxynucleoside triphosphate +
DNA(n) = diphosphate + DNA(n+1); the synthesis of DNA from
deoxyribonucleotide triphosphates in the presence of a DNA template
and primer.
Synonym: alpha DNA polymerase activity
Synonym: beta DNA polymerase activity
Synonym: delta DNA polymerase activity
Synonym: deoxynucleoside-triphosphate:DNA deoxynucleotidyltransferase
(DNA-directed) activity
Synonym: deoxyribonucleic acid duplicase activity
Synonym: deoxyribonucleic duplicase activity
Synonym: deoxyribonucleic polymerase I
Synonym: DNA duplicase activity
Synonym: DNA nucleotidyltransferase (DNA-directed) activity
Synonym: DNA polymerase alpha
Synonym: DNA polymerase beta
Synonym: DNA polymerase gamma
Synonym: DNA polymerase I
Synonym: DNA polymerase II
Synonym: DNA polymerase III
Synonym: DNA polymerase V activity
Synonym: DNA replicase activity
Synonym: DNA-dependent DNA polymerase activity
Synonym: duplicase
Synonym: epsilon DNA polymerase activity
Synonym: eta DNA polymerase activity
Synonym: gamma DNA-directed DNA polymerase activity
Synonym: iota DNA polymerase activity
Synonym: kappa DNA polymerase activity
Synonym: Klenow fragment
Synonym: lambda DNA polymerase activity
Synonym: mu DNA polymerase activity
Synonym: nu DNA polymerase activity
Synonym: sequenase
Synonym: sigma DNA polymerase activity
Synonym: Taq DNA polymerase
Synonym: Taq Pol I
Synonym: Tca DNA polymerase
Synonym: theta DNA polymerase activity
Synonym: zeta DNA polymerase activity
Synonym: GO:0003888
Synonym: GO:0003889
Synonym: GO:0003890
Synonym: GO:0003891
Synonym: GO:0003893
Synonym: GO:0003894
Synonym: GO:0003895
Synonym: GO:0008723
Synonym: GO:0015999
Synonym: GO:0016000
Synonym: GO:0016448
Synonym: GO:0016449
Synonym: GO:0016450
Synonym: GO:0016451
Synonym: GO:0016452
Synonym: GO:0019984
Secondary: GO:0003888
Secondary: GO:0003889
Secondary: GO:0003890
Secondary: GO:0003891
Secondary: GO:0003893
Secondary: GO:0003894
Secondary: GO:0003895
Secondary: GO:0008723
Secondary: GO:0015999
Secondary: GO:0016000
Secondary: GO:0016448
Secondary: GO:0016449
Secondary: GO:0016450
Secondary: GO:0016451
Secondary: GO:0016452
Secondary: GO:0019984
GOID: GO:0006073
Term: cellular glucan metabolic process
Ontology: BP
Definition: The chemical reactions and pathways involving glucans,
polysaccharides consisting only of glucose residues.
Synonym: cellular glucan metabolism
GOID: GO:0016762
Term: xyloglucan:xyloglucosyl transferase activity
Ontology: MF
Definition: Catalysis of the cleavage of a beta-(1->4) bond in the
backbone of a xyloglucan and transfers the xyloglucanyl segment on
to O-4 of the non-reducing terminal glucose residue of an acceptor,
which can be a xyloglucan or an oligosaccharide of xyloglucan.
Synonym: endo-xyloglucan transferase activity
Synonym: endoxyloglucan transferase activity
Synonym: xyloglucan endotransglycosylase activity
Synonym: xyloglucan:xyloglucan xyloglucanotransferase activity
GOID: GO:0009058
Term: biosynthetic process
Ontology: BP
Definition: The chemical reactions and pathways resulting in the
formation of substances; typically the energy-requiring part of
metabolism in which simpler substances are transformed into more
complex ones.
Synonym: anabolism
Synonym: biosynthesis
Synonym: formation
Synonym: synthesis
GOID: GO:0004792
Term: thiosulfate sulfurtransferase activity
Ontology: MF
Definition: Catalysis of the reaction: hydrogen cyanide + thiosulfate =
H(+) + sulfite + thiocyanate.
Synonym: rhodanase activity
Synonym: rhodanese activity
Synonym: thiosulfate cyanide transsulfurase activity
Synonym: thiosulfate thiotransferase activity
Synonym: thiosulfate:cyanide sulfurtransferase activity
Synonym: thiosulphate sulphurtransferase activity
GOID: GO:0004635
Term: phosphoribosyl-AMP cyclohydrolase activity
Ontology: MF
Definition: Catalysis of the reaction: 1-(5-phosphonatoribosyl)-5'-AMP
+ H(2)O =
1-(5-phosphoribosyl)-5-[(5-phosphoribosylamino)methylideneamino]imidazole-4-carboxamide.
Synonym: 1-(5-phospho-D-ribosyl)-AMP 1,6-hydrolase activity
Synonym: phosphoribosyladenosine monophosphate cyclohydrolase activity
Synonym: PRAMP-cyclohydrolase activity
GOID: GO:0006855
Term: drug transmembrane transport
Ontology: BP
Definition: The process in which a drug is transported from one side of
a membrane to the other by means of some agent such as a
transporter or pore.
Synonym: multidrug transport
GOID: GO:0015238
Term: drug transmembrane transporter activity
Ontology: MF
Definition: Enables the directed movement of a drug from one side of a
membrane to the other. A drug is any naturally occurring or
synthetic substance, other than a nutrient, that, when administered
or applied to an organism, affects the structure or functioning of
the organism; in particular, any such substance used in the
diagnosis, prevention, or treatment of disease.
Synonym: multidrug efflux pump activity
Synonym: multidrug transporter activity
Synonym: multidrug, alkane resistant pump activity
Synonym: GO:0015239
Synonym: GO:0015559
Synonym: GO:0015564
Secondary: GO:0015239
Secondary: GO:0015559
Secondary: GO:0015564
GOID: GO:0015297
Term: antiporter activity
Ontology: MF
Definition: Enables the active transport of a solute across a membrane
by a mechanism whereby two or more species are transported in
opposite directions in a tightly coupled process not directly
linked to a form of energy other than chemiosmotic energy.
Synonym: antiport
Synonym: countertransporter activity
Synonym: dicarboxylate (succinate/fumarate/malate) antiporter activity
Synonym: exchange transporter activity
Synonym: exchanger
Synonym: porter
GOID: GO:0048046
Term: apoplast
Ontology: CC
Definition: The cell membranes and intracellular regions in a plant are
connected through plasmodesmata, and plants may be described as
having two major compartments: the living symplast and the
non-living apoplast. The apoplast is external to the plasma
membrane and includes cell walls, intercellular spaces and the
lumen of dead structures such as xylem vessels. Water and solutes
pass freely through it.
GOID: GO:0015074
Term: DNA integration
Ontology: BP
Definition: The process in which a segment of DNA is incorporated into
another, usually larger, DNA molecule such as a chromosome.
GOID: GO:0003910
Term: DNA ligase (ATP) activity
Ontology: MF
Definition: Catalysis of the reaction: ATP + deoxyribonucleotide(n) +
deoxyribonucleotide(m) = AMP + diphosphate +
deoxyribonucleotide(n+m).
Synonym: deoxyribonucleate ligase
Synonym: deoxyribonucleic acid joinase
Synonym: deoxyribonucleic acid ligase
Synonym: deoxyribonucleic acid repair enzyme
Synonym: deoxyribonucleic acid-joining enzyme
Synonym: deoxyribonucleic joinase
Synonym: deoxyribonucleic ligase
Synonym: deoxyribonucleic repair enzyme
Synonym: deoxyribonucleic-joining enzyme
Synonym: DNA joinase activity
Synonym: DNA repair enzyme activity
Synonym: DNA-joining enzyme
Synonym: poly(deoxyribonucleotide):poly(deoxyribonucleotide) ligase
(AMP-forming)
Synonym: polydeoxyribonucleotide synthase (ATP) activity
Synonym: polynucleotide ligase
Synonym: polynucleotide ligase (ATP) activity
Synonym: sealase activity
GOID: GO:0008479
Term: queuine tRNA-ribosyltransferase activity
Ontology: MF
Definition: Catalysis of the reaction: tRNA guanine + queuine = tRNA
queuine + guanine.
Synonym: [tRNA]-guanine:queuine tRNA-D-ribosyltransferase activity
Synonym: guanine insertion enzyme activity
Synonym: guanine, queuine-tRNA transglycosylase activity
Synonym: Q-insertase activity
Synonym: queuine transfer ribonucleate ribosyltransferase activity
Synonym: transfer ribonucleate glycosyltransferase activity
Synonym: tRNA guanine transglycosidase activity
Synonym: tRNA transglycosylase activity
Synonym: tRNA-guanine transglycosylase activity
GOID: GO:0008616
Term: queuosine biosynthetic process
Ontology: BP
Definition: The chemical reactions and pathways resulting in the
formation of queuosines, any of a series of nucleosides found in
tRNA and having an additional pentenyl ring added via an NH group
to the methyl group of 7-methylguanosine. The pentenyl ring may
carry other substituents.
Synonym: queuosine anabolism
Synonym: queuosine biosynthesis
Synonym: queuosine formation
Synonym: queuosine synthesis
GOID: GO:0004750
Term: ribulose-phosphate 3-epimerase activity
Ontology: MF
Definition: Catalysis of the reaction: D-ribulose 5-phosphate =
D-xylulose 5-phosphate.
Synonym: D-ribulose 5-phosphate epimerase activity
Synonym: D-ribulose phosphate-3-epimerase activity
Synonym: D-ribulose-5-P 3-epimerase activity
Synonym: D-ribulose-5-phosphate 3-epimerase activity
Synonym: D-ribulose-5-phosphate epimerase activity
Synonym: D-xylulose-5-phosphate 3-epimerase activity
Synonym: erythrose-4-phosphate epimerase activity
Synonym: erythrose-4-phosphate isomerase activity
Synonym: pentose-5-phosphate 3-epimerase activity
Synonym: phosphoketopentose 3-epimerase activity
Synonym: phosphoketopentose epimerase activity
Synonym: phosphoribulose epimerase activity
Synonym: ribulose 5-phosphate 3-epimerase activity
Synonym: xylulose phosphate 3-epimerase activity
GOID: GO:0010277
Term: chlorophyllide a oxygenase [overall] activity
Ontology: MF
Definition: Catalysis of the reactions: chlorophyllide a + O2 + NADPH +
H+ = 7-hydroxychlorophyllide a + H2O + NADP+; and
7-hydroxychlorophyllide a + O2 + NADPH + H+ = chlorophyllide b + 2
H2O + NADP+.
Synonym: CAO activity
Synonym: chlorophyll a oxygenation activity
Synonym: chlorophyll b synthesis activity
Synonym: chlorophyll-b synthesis activity
Synonym: chlorophyllide a:oxygen 7-oxidoreduction activity
Synonym: chlorophyllide-a oxygenation activity
Synonym: GO:0046407
Secondary: GO:0046407
GOID: GO:0005618
Term: cell wall
Ontology: CC
Definition: The rigid or semi-rigid envelope lying outside the cell
membrane of plant, fungal, and most prokaryotic cells, maintaining
their shape and protecting them from osmotic lysis. In plants it is
made of cellulose and, often, lignin; in fungi it is composed
largely of polysaccharides; in bacteria it is composed of
peptidoglycan.

## Sheet: GO Terms B1K4620
GOID: GO:0005097
Term: Rab GTPase activator activity
Ontology: MF
Definition: Increases the rate of GTP hydrolysis by a GTPase of the Rab
family.
Synonym: Rab GAP activity
GOID: GO:0032313
Term: regulation of Rab GTPase activity
Ontology: BP
Definition: Any process that modulates the activity of a GTPase of the
Rab family.
GOID: GO:0006281
Term: DNA repair
Ontology: BP
Definition: The process of restoring DNA after damage. Genomes are
subject to damage by chemical and physical agents in the
environment (e.g. UV and ionizing radiations, chemical mutagens,
fungal and bacterial toxins, etc.) and by free radicals or
alkylating agents endogenously generated in metabolism. DNA is also
damaged because of errors during its replication. A variety of
different DNA repair pathways have been reported that include
direct reversal, base excision repair, nucleotide excision repair,
photoreactivation, bypass, double-strand break repair pathway, and
mismatch repair pathway.
GOID: GO:0004553
Term: hydrolase activity, hydrolyzing O-glycosyl compounds
Ontology: MF
Definition: Catalysis of the hydrolysis of any O-glycosyl bond.
Synonym: O-glucosyl hydrolase activity
Synonym: GO:0016800
Secondary: GO:0016800
GOID: GO:0004713
Term: protein tyrosine kinase activity
Ontology: MF
Definition: Catalysis of the reaction: ATP + a protein tyrosine = ADP +
protein tyrosine phosphate.
Synonym: JAK
Synonym: Janus kinase activity
Synonym: protein-tyrosine kinase activity
Synonym: GO:0004718
Secondary: GO:0004718
GOID: GO:0005874
Term: microtubule
Ontology: CC
Definition: Any of the long, generally straight, hollow tubes of
internal diameter 12-15 nm and external diameter 24 nm found in a
wide variety of eukaryotic cells; each consists (usually) of 13
protofilaments of polymeric tubulin, staggered in such a manner
that the tubulin monomers are arranged in a helical pattern on the
microtubular surface, and with the alpha/beta axes of the tubulin
subunits parallel to the long axis of the tubule; exist in
equilibrium with pool of tubulin monomers and can be rapidly
assembled or disassembled in response to physiological stimuli;
concerned with force generation, e.g. in the spindle.
Synonym: microtubuli
Synonym: microtubulus
GOID: GO:0006414
Term: translational elongation
Ontology: BP
Definition: The successive addition of amino acid residues to a nascent
polypeptide chain during protein biosynthesis.
Synonym: protein synthesis elongation
Synonym: translation elongation
Synonym: GO:0006442
Synonym: GO:0006455
Secondary: GO:0006442
Secondary: GO:0006455
GOID: GO:0015934
Term: large ribosomal subunit
Ontology: CC
Definition: The larger of the two subunits of a ribosome. Two sites on
the ribosomal large subunit are involved in translation, namely the
aminoacyl site (A site) and peptidyl site (P site).
Synonym: ribosomal large subunit
GOID: GO:0009611
Term: response to wounding
Ontology: BP
Definition: Any process that results in a change in state or activity
of a cell or an organism (in terms of movement, secretion, enzyme
production, gene expression, etc.) as a result of a stimulus
indicating damage to the organism.
Synonym: physiological response to wounding
Synonym: GO:0002245
Secondary: GO:0002245
GOID: GO:0005789
Term: endoplasmic reticulum membrane
Ontology: CC
Definition: The lipid bilayer surrounding the endoplasmic reticulum.
Synonym: ER membrane
GOID: GO:0006353
Term: transcription termination, DNA-dependent
Ontology: BP
Definition: The cellular process that completes DNA-dependent
transcription; the formation of phosphodiester bonds ceases, the
RNA-DNA hybrid dissociates, and RNA polymerase releases the DNA.
Synonym: termination of transcription, DNA-dependent
Synonym: transcriptional complex disassembly
GOID: GO:0004474
Term: malate synthase activity
Ontology: MF
Definition: Catalysis of the reaction: acetyl-CoA + glyoxylate + H(2)O
= (S)-malate + CoA + H(+).
Synonym: acetyl-CoA:glyoxylate C-acetyltransferase
(thioester-hydrolysing, carboxymethyl-forming)
Synonym: glyoxylate transacetase activity
Synonym: glyoxylate transacetylase activity
Synonym: glyoxylic transacetase activity
Synonym: L-malate glyoxylate-lyase (CoA-acetylating) activity
Synonym: malate condensing enzyme activity
Synonym: malate synthetase activity
Synonym: malic synthetase activity
Synonym: malic-condensing enzyme activity
GOID: GO:0006097
Term: glyoxylate cycle
Ontology: BP
Definition: A modification of the TCA cycle occurring in some plants
and microorganisms, in which isocitrate is cleaved to glyoxylate
and succinate. Glyoxylate can then react with acetyl-CoA to form
malate.
Synonym: glyoxylate bypass
GOID: GO:0019370
Term: leukotriene biosynthetic process
Ontology: BP
Definition: The chemical reactions and pathways resulting in the
formation of leukotriene, a pharmacologically active substance
derived from a polyunsaturated fatty acid, such as arachidonic
acid.
Synonym: leukotriene anabolism
Synonym: leukotriene biosynthesis
Synonym: leukotriene formation
Synonym: leukotriene synthesis
GOID: GO:0006890
Term: retrograde vesicle-mediated transport, Golgi to ER
Ontology: BP
Definition: The directed movement of substances from the Golgi back to
the endoplasmic reticulum, mediated by vesicles bearing specific
protein coats such as COPI or COG.
Synonym: cis-Golgi to rough endoplasmic reticulum transport
Synonym: cis-Golgi to rough endoplasmic reticulum vesicle-mediated
transport
Synonym: cis-Golgi to rough ER transport
Synonym: cis-Golgi to rough ER vesicle-mediated transport
Synonym: retrograde (Golgi to ER) transport
Synonym: retrograde transport, Golgi to endoplasmic reticulum
Synonym: retrograde transport, Golgi to ER
Synonym: retrograde vesicle-mediated transport, Golgi to endoplasmic
reticulum
Synonym: GO:0048220
Secondary: GO:0048220
GOID: GO:0004853
Term: uroporphyrinogen decarboxylase activity
Ontology: MF
Definition: Catalysis of the reaction: uroporphyrinogen-III =
coproporphyrinogen + 4 CO2.
Synonym: porphyrinogen carboxy-lyase activity
Synonym: porphyrinogen decarboxylase activity
Synonym: uroporphyrinogen III decarboxylase activity
Synonym: uroporphyrinogen-III carboxy-lyase
(coproporphyrinogen-III-forming)
Synonym: uroporphyrinogen-III carboxy-lyase activity
GOID: GO:0016740
Term: transferase activity
Ontology: MF
Definition: Catalysis of the transfer of a group, e.g. a methyl group,
glycosyl group, acyl group, phosphorus-containing, or other groups,
from one compound (generally regarded as the donor) to another
compound (generally regarded as the acceptor). Transferase is the
systematic name for any enzyme of EC class 2.
GOID: GO:0043140
Term: ATP-dependent 3'-5' DNA helicase activity
Ontology: MF
Definition: Catalysis of the reaction: ATP + H2O = ADP + phosphate;
drives the unwinding of the DNA helix in the direction 3' to 5'.
Synonym: ATP-dependent 3' to 5' DNA helicase activity
GOID: GO:0004146
Term: dihydrofolate reductase activity
Ontology: MF
Definition: Catalysis of the reaction: 5,6,7,8-tetrahydrofolate + NADP+
= 7,8-dihydrofolate + NADPH + H+.
Synonym: 5,6,7,8-tetrahydrofolate:NADP+ oxidoreductase activity
Synonym: 7,8-dihydrofolate reductase activity
Synonym: DHFR
Synonym: dihydrofolate reductase:thymidylate synthase activity
Synonym: dihydrofolate reduction
Synonym: dihydrofolic acid reductase activity
Synonym: dihydrofolic reductase activity
Synonym: folic acid reductase activity
Synonym: folic reductase activity
Synonym: NADPH-dihydrofolate reductase activity
Synonym: pteridine reductase:dihydrofolate reductase activity
Synonym: tetrahydrofolate dehydrogenase activity
Synonym: thymidylate synthetase-dihydrofolate reductase activity
GOID: GO:0004799
Term: thymidylate synthase activity
Ontology: MF
Definition: Catalysis of the reaction: 5,10-methylenetetrahydrofolate +
dUMP = 7,8-dihydrofolate + thymidylate.
Synonym: 5,10-methylenetetrahydrofolate:dUMP C-methyltransferase
activity
Synonym: dTMP synthase activity
Synonym: methylenetetrahydrofolate:dUMP C-methyltransferase activity
Synonym: thymidylate synthetase activity
Synonym: TMP synthetase activity
GOID: GO:0006231
Term: dTMP biosynthetic process
Ontology: BP
Definition: The chemical reactions and pathways resulting in the
formation of dTMP, deoxyribosylthymine monophosphate
(2'-deoxyribosylthymine 5'-phosphate).
Synonym: dTMP anabolism
Synonym: dTMP biosynthesis
Synonym: dTMP formation
Synonym: dTMP synthesis
GOID: GO:0006545
Term: glycine biosynthetic process
Ontology: BP
Definition: The chemical reactions and pathways resulting in the
formation of glycine, aminoethanoic acid.
Synonym: glycine anabolism
Synonym: glycine biosynthesis
Synonym: glycine formation
Synonym: glycine synthesis
GOID: GO:0009165
Term: nucleotide biosynthetic process
Ontology: BP
Definition: The chemical reactions and pathways resulting in the
formation of nucleotides, any nucleoside that is esterified with
(ortho)phosphate or an oligophosphate at any hydroxyl group on the
glycose moiety; may be mono-, di- or triphosphate; this definition
includes cyclic-nucleotides (nucleoside cyclic phosphates).
Synonym: nucleotide anabolism
Synonym: nucleotide biosynthesis
Synonym: nucleotide formation
Synonym: nucleotide synthesis
GOID: GO:0015986
Term: ATP synthesis coupled proton transport
Ontology: BP
Definition: The transport of protons across a membrane to generate an
electrochemical gradient (proton-motive force) that powers ATP
synthesis.
Synonym: chemiosmosis
GOID: GO:0006506
Term: GPI anchor biosynthetic process
Ontology: BP
Definition: The chemical reactions and pathways resulting in the
formation of a glycosylphosphatidylinositol (GPI) anchor that
attaches some membrane proteins to the lipid bilayer of the cell
membrane. The phosphatidylinositol group is linked via the C-6
hydroxyl residue of inositol to a carbohydrate chain which is
itself linked to the protein via an ethanolamine phosphate group,
its amino group forming an amide linkage with the C-terminal
carboxyl of the protein. Some GPI anchors have variants on this
canonical linkage.
Synonym: glycosylphosphatidylinositol biosynthesis
Synonym: glycosylphosphatidylinositol biosynthetic process
Synonym: GPI anchor anabolism
Synonym: GPI anchor biosynthesis
Synonym: GPI anchor formation
Synonym: GPI anchor synthesis
Synonym: GPI/GSI anchor biosynthesis
Synonym: GPI/GSI anchor biosynthetic process
Synonym: GO:0015998
Secondary: GO:0015998
GOID: GO:0007017
Term: microtubule-based process
Ontology: BP
Definition: Any cellular process that depends upon or alters the
microtubule cytoskeleton, that part of the cytoskeleton comprising
microtubules and their associated proteins.
GOID: GO:0016972
Term: thiol oxidase activity
Ontology: MF
Definition: Catalysis of the reaction: 4 R'C(R)SH + O2 = 2
R'C(R)S-S(R)CR' + 2 H2O.
Synonym: sulfhydryl oxidase activity
Synonym: thiol:oxygen oxidoreductase activity
GOID: GO:0000774
Term: adenyl-nucleotide exchange factor activity
Ontology: MF
Definition: Stimulates the hydrolysis and exchange of adenyl
nucleotides by other proteins.
GOID: GO:0042803
Term: protein homodimerization activity
Ontology: MF
Definition: Interacting selectively and non-covalently with an
identical protein to form a homodimer.
Synonym: dimerization activity
GOID: GO:0006333
Term: chromatin assembly or disassembly
Ontology: BP
Definition: The formation or destruction of chromatin structures.
Synonym: chromatin assembly/disassembly
GOID: GO:0045263
Term: proton-transporting ATP synthase complex, coupling factor F(o)
Ontology: CC
Definition: All non-F1 subunits of a hydrogen-transporting ATP
synthase, including integral and peripheral membrane proteins.
Synonym: hydrogen-transporting ATP synthase complex, coupling factor
F(o)
Synonym: hydrogen-transporting ATP synthase, coupling factor CF(0)
Synonym: hydrogen-transporting ATP synthase, F0 sector
Synonym: proton-transporting ATP synthase complex, coupling factor F(0)
GOID: GO:0016846
Term: carbon-sulfur lyase activity
Ontology: MF
Definition: Catalysis of the elimination of hydrogen sulfide or
substituted H2S.
Synonym: carbon-sulphur lyase activity
GOID: GO:0008290
Term: F-actin capping protein complex
Ontology: CC
Definition: A heterodimer consisting of alpha and beta subunits that
binds to and caps the barbed ends of actin filaments, thereby
regulating the polymerization of actin monomers but not severing
actin filaments.
GOID: GO:0004817
Term: cysteine-tRNA ligase activity
Ontology: MF
Definition: Catalysis of the reaction: ATP + L-cysteine + tRNA(Cys) =
AMP + diphosphate + L-cysteinyl-tRNA(Cys).
Synonym: cysteine translase activity
Synonym: cysteinyl-transfer ribonucleate synthetase activity
Synonym: cysteinyl-transferRNA synthetase activity
Synonym: cysteinyl-tRNA synthetase activity
Synonym: L-cysteine:tRNACys ligase (AMP-forming)
GOID: GO:0006423
Term: cysteinyl-tRNA aminoacylation
Ontology: BP
Definition: The process of coupling cysteine to cysteinyl-tRNA,
catalyzed by cysteinyl-tRNA synthetase. In tRNA aminoacylation, the
amino acid is first activated by linkage to AMP and then
transferred to either the 2'- or the 3'-hydroxyl group of the
3'-adenosine residue of the tRNA.
GOID: GO:0003824
Term: catalytic activity
Ontology: MF
Definition: Catalysis of a biochemical reaction at physiological
temperatures. In biologically catalyzed reactions, the reactants
are known as substrates, and the catalysts are naturally occurring
macromolecular substances known as enzymes. Enzymes possess
specific binding sites for substrates, and are usually composed
wholly or largely of protein, but RNA that has catalytic activity
(ribozyme) is often also regarded as enzymatic.
Synonym: enzyme activity
GOID: GO:0004550
Term: nucleoside diphosphate kinase activity
Ontology: MF
Definition: Catalysis of the reaction: ATP + nucleoside diphosphate =
ADP + nucleoside triphosphate.
Synonym: ATP:nucleoside-diphosphate phosphotransferase activity
Synonym: NDK activity
Synonym: nucleoside 5'-diphosphate kinase activity
Synonym: nucleoside 5'-diphosphate phosphotransferase activity
Synonym: nucleoside diphosphate (UDP) kinase activity
Synonym: nucleoside diphosphokinase activity
Synonym: nucleoside-diphosphate kinase activity
Synonym: nucleotide phosphate kinase activity
Synonym: UDP kinase activity
Synonym: uridine diphosphate kinase activity
GOID: GO:0006165
Term: nucleoside diphosphate phosphorylation
Ontology: BP
Definition: The process of introducing a phosphate group into a
nucleoside diphosphate to produce a nucleoside triphosphate.
GOID: GO:0006183
Term: GTP biosynthetic process
Ontology: BP
Definition: The chemical reactions and pathways resulting in the
formation of GTP, guanosine triphosphate.
Synonym: GTP anabolism
Synonym: GTP biosynthesis
Synonym: GTP formation
Synonym: GTP synthesis
GOID: GO:0006228
Term: UTP biosynthetic process
Ontology: BP
Definition: The chemical reactions and pathways resulting in the
formation of UTP, uridine (5'-)triphosphate.
Synonym: UTP anabolism
Synonym: UTP biosynthesis
Synonym: UTP formation
Synonym: UTP synthesis
GOID: GO:0006241
Term: CTP biosynthetic process
Ontology: BP
Definition: The chemical reactions and pathways resulting in the
formation of CTP, cytidine 5'-triphosphate.
Synonym: CTP anabolism
Synonym: CTP biosynthesis
Synonym: CTP formation
Synonym: CTP synthesis
GOID: GO:0016616
Term: oxidoreductase activity, acting on the CH-OH group of donors, NAD
or NADP as acceptor
Ontology: MF
Definition: Catalysis of an oxidation-reduction (redox) reaction in
which a CH-OH group acts as a hydrogen or electron donor and
reduces NAD+ or NADP.
GOID: GO:0006754
Term: ATP biosynthetic process
Ontology: BP
Definition: The chemical reactions and pathways resulting in the
formation of ATP, adenosine 5'-triphosphate, a universally
important coenzyme and enzyme regulator.
Synonym: ATP anabolism
Synonym: ATP biosynthesis
Synonym: ATP formation
Synonym: ATP regeneration
Synonym: ATP synthesis
Synonym: GO:0006758
Synonym: GO:0006759
Secondary: GO:0006758
Secondary: GO:0006759
GOID: GO:0046907
Term: intracellular transport
Ontology: BP
Definition: The directed movement of substances within a cell.
GOID: GO:0044267
Term: cellular protein metabolic process
Ontology: BP
Definition: The chemical reactions and pathways involving a specific
protein, rather than of proteins in general, occurring at the level
of an individual cell. Includes protein modification.
Synonym: cellular protein metabolism
GOID: GO:0016788
Term: hydrolase activity, acting on ester bonds
Ontology: MF
Definition: Catalysis of the hydrolysis of any ester bond.
Synonym: esterase activity
GOID: GO:0008081
Term: phosphoric diester hydrolase activity
Ontology: MF
Definition: Catalysis of the hydrolysis of a phosphodiester to give a
phosphomonoester and a free hydroxyl group.
Synonym: endonuclease VIII activity
Synonym: inositol or phosphatidylinositol phosphodiesterase activity
Synonym: inositol/phosphatidylinositol phosphodiesterase activity
Synonym: phosphodiesterase
Synonym: GO:0004434
Synonym: GO:0016792
Secondary: GO:0004434
Secondary: GO:0016792
GOID: GO:0016469
Term: proton-transporting two-sector ATPase complex
Ontology: CC
Definition: A large protein complex that catalyzes the synthesis or
hydrolysis of ATP by a rotational mechanism, coupled to the
transport of protons across a membrane. The complex comprises a
membrane sector (F0, V0, or A0) that carries out proton transport
and a cytoplasmic compartment sector (F1, V1, or A1) that catalyzes
ATP synthesis or hydrolysis. Two major types have been
characterized: V-type ATPases couple ATP hydrolysis to the
transport of protons across a concentration gradient, whereas
F-type ATPases, also known as ATP synthases, normally run in the
reverse direction to utilize energy from a proton concentration or
electrochemical gradient to synthesize ATP. A third type, A-type
ATPases have been found in archaea, and are closely related to
eukaryotic V-type ATPases but are reversible.
Synonym: hydrogen-transporting two-sector ATPase complex
Synonym: vacuolar hydrogen-transporting ATPase
GOID: GO:0046034
Term: ATP metabolic process
Ontology: BP
Definition: The chemical reactions and pathways involving ATP,
adenosine triphosphate, a universally important coenzyme and enzyme
regulator.
Synonym: ATP metabolism
GOID: GO:0008173
Term: RNA methyltransferase activity
Ontology: MF
Definition: Catalysis of the transfer of a methyl group from a donor to
a nucleoside residue in an RNA molecule.
GOID: GO:0044237
Term: cellular metabolic process
Ontology: BP
Definition: The chemical reactions and pathways by which individual
cells transform chemical substances.
Synonym: cellular metabolism
Synonym: intermediary metabolism
GOID: GO:0015662
Term: ATPase activity, coupled to transmembrane movement of ions,
phosphorylative mechanism
Ontology: MF
Definition: Catalysis of the transfer of a solute or solutes from one
side of a membrane to the other according to the reaction: ATP +
H2O = ADP + phosphate, to directly drive the transport of ions
across a membrane. The reaction is characterized by the transient
formation of a high-energy aspartyl-phosphoryl-enzyme intermediate.
Synonym: P-type ATPase activity
Synonym: zinc, cadmium, cobalt, nickel, lead-efflux ATPase activity
GOID: GO:0004367
Term: glycerol-3-phosphate dehydrogenase [NAD+] activity
Ontology: MF
Definition: Catalysis of the reaction: sn-glycerol 3-phosphate + NAD+ =
glycerone phosphate + NADH + H+.
Synonym: alpha-glycerol phosphate dehydrogenase (NAD) activity
Synonym: alpha-glycerophosphate dehydrogenase (NAD) activity
Synonym: glycerol 1-phosphate dehydrogenase activity
Synonym: glycerol phosphate dehydrogenase (NAD) activity
Synonym: glycerol-3-phosphate dehydrogenase (NAD) activity
Synonym: glycerophosphate dehydrogenase (NAD) activity
Synonym: hydroglycerophosphate dehydrogenase activity
Synonym: L-alpha-glycerol phosphate dehydrogenase activity
Synonym: L-alpha-glycerophosphate dehydrogenase activity
Synonym: L-glycerol phosphate dehydrogenase activity
Synonym: L-glycerophosphate dehydrogenase activity
Synonym: NAD-alpha-glycerophosphate dehydrogenase activity
Synonym: NAD-dependent glycerol phosphate dehydrogenase activity
Synonym: NAD-dependent glycerol-3-phosphate dehydrogenase activity
Synonym: NAD-L-glycerol-3-phosphate dehydrogenase activity
Synonym: NAD-linked glycerol 3-phosphate dehydrogenase activity
Synonym: NADH-dihydroxyacetone phosphate reductase activity
GOID: GO:0003942
Term: N-acetyl-gamma-glutamyl-phosphate reductase activity
Ontology: MF
Definition: Catalysis of the reaction: N-acetyl-L-glutamate
5-semialdehyde + NADP+ + phosphate = N-acetyl-5-glutamyl phosphate
+ NADPH + H+.
Synonym: N-acetyl-glutamate semialdehyde dehydrogenase activity
Synonym: N-acetyl-L-glutamate gamma-semialdehyde:NADP oxidoreductase
(phosphorylating)
Synonym: N-acetyl-L-glutamate-5-semialdehyde:NADP+ 5-oxidoreductase
(phosphorylating)
Synonym: N-acetylglutamate 5-semialdehyde dehydrogenase activity
Synonym: N-acetylglutamic gamma-semialdehyde dehydrogenase activity
Synonym: NAGSA dehydrogenase activity
Synonym: reductase, acetyl-gamma-glutamyl phosphate
GOID: GO:0004821
Term: histidine-tRNA ligase activity
Ontology: MF
Definition: Catalysis of the reaction: ATP + L-histidine + tRNA(His) =
AMP + diphosphate + L-histidyl-tRNA(His).
Synonym: histidine translase activity
Synonym: histidyl-transfer ribonucleate synthetase activity
Synonym: histidyl-tRNA synthetase activity
Synonym: L-histidine:tRNAHis ligase (AMP-forming)
GOID: GO:0006427
Term: histidyl-tRNA aminoacylation
Ontology: BP
Definition: The process of coupling histidine to histidyl-tRNA,
catalyzed by histidyl-tRNA synthetase. In tRNA aminoacylation, the
amino acid is first activated by linkage to AMP and then
transferred to either the 2'- or the 3'-hydroxyl group of the
3'-adenosine residue of the tRNA.
GOID: GO:0004665
Term: prephenate dehydrogenase (NADP+) activity
Ontology: MF
Definition: Catalysis of the reaction: NADP(+) + prephenate =
(4-hydroxyphenyl)pyruvate + CO(2) + NADPH.
Synonym: prephenate (nicotinamide adenine dinucleotide phosphate)
dehydrogenase activity
Synonym: prephenate:NADP+ oxidoreductase (decarboxylating)
GOID: GO:0006571
Term: tyrosine biosynthetic process
Ontology: BP
Definition: The chemical reactions and pathways resulting in the
formation of tyrosine, an aromatic amino acid,
2-amino-3-(4-hydroxyphenyl)propanoic acid.
Synonym: tyrosine anabolism
Synonym: tyrosine biosynthesis
Synonym: tyrosine formation
Synonym: tyrosine synthesis
GOID: GO:0008977
Term: prephenate dehydrogenase activity
Ontology: MF
Definition: Catalysis of the reaction: NAD(+) + prephenate =
(4-hydroxyphenyl)pyruvate + CO(2) + NADH.
Synonym: chorismate mutase--prephenate dehydrogenase activity
Synonym: hydroxyphenylpyruvate synthase activity
Synonym: prephenate:NAD+ oxidoreductase (decarboxylating)
GOID: GO:0006897
Term: endocytosis
Ontology: BP
Definition: A vesicle-mediated transport process in which cells take up
external materials or membrane constituents by the invagination of
a small region of the plasma membrane to form a new
membrane-bounded vesicle.
Synonym: nonselective vesicle endocytosis
Synonym: plasma membrane invagination
Synonym: vesicle endocytosis
Synonym: GO:0016193
Synonym: GO:0016196
Secondary: GO:0016193
Secondary: GO:0016196
GOID: GO:0008987
Term: quinolinate synthetase A activity
Ontology: MF
Definition: Catalysis of the reaction: iminoaspartate +
dihydroxy-acetone-phosphate = quinolinate + 2 H2O + phosphate.
GOID: GO:0009405
Term: pathogenesis
Ontology: BP
Definition: The set of specific processes that generate the ability of
an organism to cause disease in another.
Synonym: channel-forming toxin activity
Synonym: cytotoxin activity
Synonym: endotoxin activity
Synonym: enterotoxin activity
Synonym: exotoxin activity
Synonym: lipoprotein toxin
Synonym: neurotoxin activity
Synonym: pore-forming toxin activity
Synonym: toxin activity
Synonym: virulence
GOID: GO:0005672
Term: transcription factor TFIIA complex
Ontology: CC
Definition: A component of the transcription machinery of RNA
Polymerase II. In humans, TFIIA is a heterotrimer composed of an
alpha (P35), beta (P19) and gamma subunits (P12).
GOID: GO:0006974
Term: response to DNA damage stimulus
Ontology: BP
Definition: Any process that results in a change in state or activity
of a cell (in terms of movement, secretion, enzyme production, gene
expression, etc.) as a result of a stimulus indicating damage to
its DNA from environmental insults or errors during metabolism.
Synonym: cellular DNA damage response
Synonym: cellular response to DNA damage stimulus
Synonym: DNA damage response
Synonym: response to genotoxic stress
Synonym: GO:0034984
Secondary: GO:0034984
GOID: GO:0003887
Term: DNA-directed DNA polymerase activity
Ontology: MF
Definition: Catalysis of the reaction: deoxynucleoside triphosphate +
DNA(n) = diphosphate + DNA(n+1); the synthesis of DNA from
deoxyribonucleotide triphosphates in the presence of a DNA template
and primer.
Synonym: alpha DNA polymerase activity
Synonym: beta DNA polymerase activity
Synonym: delta DNA polymerase activity
Synonym: deoxynucleoside-triphosphate:DNA deoxynucleotidyltransferase
(DNA-directed) activity
Synonym: deoxyribonucleic acid duplicase activity
Synonym: deoxyribonucleic duplicase activity
Synonym: deoxyribonucleic polymerase I
Synonym: DNA duplicase activity
Synonym: DNA nucleotidyltransferase (DNA-directed) activity
Synonym: DNA polymerase alpha
Synonym: DNA polymerase beta
Synonym: DNA polymerase gamma
Synonym: DNA polymerase I
Synonym: DNA polymerase II
Synonym: DNA polymerase III
Synonym: DNA polymerase V activity
Synonym: DNA replicase activity
Synonym: DNA-dependent DNA polymerase activity
Synonym: duplicase
Synonym: epsilon DNA polymerase activity
Synonym: eta DNA polymerase activity
Synonym: gamma DNA-directed DNA polymerase activity
Synonym: iota DNA polymerase activity
Synonym: kappa DNA polymerase activity
Synonym: Klenow fragment
Synonym: lambda DNA polymerase activity
Synonym: mu DNA polymerase activity
Synonym: nu DNA polymerase activity
Synonym: sequenase
Synonym: sigma DNA polymerase activity
Synonym: Taq DNA polymerase
Synonym: Taq Pol I
Synonym: Tca DNA polymerase
Synonym: theta DNA polymerase activity
Synonym: zeta DNA polymerase activity
Synonym: GO:0003888
Synonym: GO:0003889
Synonym: GO:0003890
Synonym: GO:0003891
Synonym: GO:0003893
Synonym: GO:0003894
Synonym: GO:0003895
Synonym: GO:0008723
Synonym: GO:0015999
Synonym: GO:0016000
Synonym: GO:0016448
Synonym: GO:0016449
Synonym: GO:0016450
Synonym: GO:0016451
Synonym: GO:0016452
Synonym: GO:0019984
Secondary: GO:0003888
Secondary: GO:0003889
Secondary: GO:0003890
Secondary: GO:0003891
Secondary: GO:0003893
Secondary: GO:0003894
Secondary: GO:0003895
Secondary: GO:0008723
Secondary: GO:0015999
Secondary: GO:0016000
Secondary: GO:0016448
Secondary: GO:0016449
Secondary: GO:0016450
Secondary: GO:0016451
Secondary: GO:0016452
Secondary: GO:0019984
GOID: GO:0006073
Term: cellular glucan metabolic process
Ontology: BP
Definition: The chemical reactions and pathways involving glucans,
polysaccharides consisting only of glucose residues.
Synonym: cellular glucan metabolism
GOID: GO:0016762
Term: xyloglucan:xyloglucosyl transferase activity
Ontology: MF
Definition: Catalysis of the cleavage of a beta-(1->4) bond in the
backbone of a xyloglucan and transfers the xyloglucanyl segment on
to O-4 of the non-reducing terminal glucose residue of an acceptor,
which can be a xyloglucan or an oligosaccharide of xyloglucan.
Synonym: endo-xyloglucan transferase activity
Synonym: endoxyloglucan transferase activity
Synonym: xyloglucan endotransglycosylase activity
Synonym: xyloglucan:xyloglucan xyloglucanotransferase activity
GOID: GO:0009058
Term: biosynthetic process
Ontology: BP
Definition: The chemical reactions and pathways resulting in the
formation of substances; typically the energy-requiring part of
metabolism in which simpler substances are transformed into more
complex ones.
Synonym: anabolism
Synonym: biosynthesis
Synonym: formation
Synonym: synthesis
GOID: GO:0004792
Term: thiosulfate sulfurtransferase activity
Ontology: MF
Definition: Catalysis of the reaction: hydrogen cyanide + thiosulfate =
H(+) + sulfite + thiocyanate.
Synonym: rhodanase activity
Synonym: rhodanese activity
Synonym: thiosulfate cyanide transsulfurase activity
Synonym: thiosulfate thiotransferase activity
Synonym: thiosulfate:cyanide sulfurtransferase activity
Synonym: thiosulphate sulphurtransferase activity
GOID: GO:0004635
Term: phosphoribosyl-AMP cyclohydrolase activity
Ontology: MF
Definition: Catalysis of the reaction: 1-(5-phosphonatoribosyl)-5'-AMP
+ H(2)O =
1-(5-phosphoribosyl)-5-[(5-phosphoribosylamino)methylideneamino]imidazole-4-carboxamide.
Synonym: 1-(5-phospho-D-ribosyl)-AMP 1,6-hydrolase activity
Synonym: phosphoribosyladenosine monophosphate cyclohydrolase activity
Synonym: PRAMP-cyclohydrolase activity
GOID: GO:0006855
Term: drug transmembrane transport
Ontology: BP
Definition: The process in which a drug is transported from one side of
a membrane to the other by means of some agent such as a
transporter or pore.
Synonym: multidrug transport
GOID: GO:0015238
Term: drug transmembrane transporter activity
Ontology: MF
Definition: Enables the directed movement of a drug from one side of a
membrane to the other. A drug is any naturally occurring or
synthetic substance, other than a nutrient, that, when administered
or applied to an organism, affects the structure or functioning of
the organism; in particular, any such substance used in the
diagnosis, prevention, or treatment of disease.
Synonym: multidrug efflux pump activity
Synonym: multidrug transporter activity
Synonym: multidrug, alkane resistant pump activity
Synonym: GO:0015239
Synonym: GO:0015559
Synonym: GO:0015564
Secondary: GO:0015239
Secondary: GO:0015559
Secondary: GO:0015564
GOID: GO:0015297
Term: antiporter activity
Ontology: MF
Definition: Enables the active transport of a solute across a membrane
by a mechanism whereby two or more species are transported in
opposite directions in a tightly coupled process not directly
linked to a form of energy other than chemiosmotic energy.
Synonym: antiport
Synonym: countertransporter activity
Synonym: dicarboxylate (succinate/fumarate/malate) antiporter activity
Synonym: exchange transporter activity
Synonym: exchanger
Synonym: porter
GOID: GO:0048046
Term: apoplast
Ontology: CC
Definition: The cell membranes and intracellular regions in a plant are
connected through plasmodesmata, and plants may be described as
having two major compartments: the living symplast and the
non-living apoplast. The apoplast is external to the plasma
membrane and includes cell walls, intercellular spaces and the
lumen of dead structures such as xylem vessels. Water and solutes
pass freely through it.
GOID: GO:0015074
Term: DNA integration
Ontology: BP
Definition: The process in which a segment of DNA is incorporated into
another, usually larger, DNA molecule such as a chromosome.
GOID: GO:0003910
Term: DNA ligase (ATP) activity
Ontology: MF
Definition: Catalysis of the reaction: ATP + deoxyribonucleotide(n) +
deoxyribonucleotide(m) = AMP + diphosphate +
deoxyribonucleotide(n+m).
Synonym: deoxyribonucleate ligase
Synonym: deoxyribonucleic acid joinase
Synonym: deoxyribonucleic acid ligase
Synonym: deoxyribonucleic acid repair enzyme
Synonym: deoxyribonucleic acid-joining enzyme
Synonym: deoxyribonucleic joinase
Synonym: deoxyribonucleic ligase
Synonym: deoxyribonucleic repair enzyme
Synonym: deoxyribonucleic-joining enzyme
Synonym: DNA joinase activity
Synonym: DNA repair enzyme activity
Synonym: DNA-joining enzyme
Synonym: poly(deoxyribonucleotide):poly(deoxyribonucleotide) ligase
(AMP-forming)
Synonym: polydeoxyribonucleotide synthase (ATP) activity
Synonym: polynucleotide ligase
Synonym: polynucleotide ligase (ATP) activity
Synonym: sealase activity
GOID: GO:0008479
Term: queuine tRNA-ribosyltransferase activity
Ontology: MF
Definition: Catalysis of the reaction: tRNA guanine + queuine = tRNA
queuine + guanine.
Synonym: [tRNA]-guanine:queuine tRNA-D-ribosyltransferase activity
Synonym: guanine insertion enzyme activity
Synonym: guanine, queuine-tRNA transglycosylase activity
Synonym: Q-insertase activity
Synonym: queuine transfer ribonucleate ribosyltransferase activity
Synonym: transfer ribonucleate glycosyltransferase activity
Synonym: tRNA guanine transglycosidase activity
Synonym: tRNA transglycosylase activity
Synonym: tRNA-guanine transglycosylase activity
GOID: GO:0008616
Term: queuosine biosynthetic process
Ontology: BP
Definition: The chemical reactions and pathways resulting in the
formation of queuosines, any of a series of nucleosides found in
tRNA and having an additional pentenyl ring added via an NH group
to the methyl group of 7-methylguanosine. The pentenyl ring may
carry other substituents.
Synonym: queuosine anabolism
Synonym: queuosine biosynthesis
Synonym: queuosine formation
Synonym: queuosine synthesis
GOID: GO:0004750
Term: ribulose-phosphate 3-epimerase activity
Ontology: MF
Definition: Catalysis of the reaction: D-ribulose 5-phosphate =
D-xylulose 5-phosphate.
Synonym: D-ribulose 5-phosphate epimerase activity
Synonym: D-ribulose phosphate-3-epimerase activity
Synonym: D-ribulose-5-P 3-epimerase activity
Synonym: D-ribulose-5-phosphate 3-epimerase activity
Synonym: D-ribulose-5-phosphate epimerase activity
Synonym: D-xylulose-5-phosphate 3-epimerase activity
Synonym: erythrose-4-phosphate epimerase activity
Synonym: erythrose-4-phosphate isomerase activity
Synonym: pentose-5-phosphate 3-epimerase activity
Synonym: phosphoketopentose 3-epimerase activity
Synonym: phosphoketopentose epimerase activity
Synonym: phosphoribulose epimerase activity
Synonym: ribulose 5-phosphate 3-epimerase activity
Synonym: xylulose phosphate 3-epimerase activity
GOID: GO:0010277
Term: chlorophyllide a oxygenase [overall] activity
Ontology: MF
Definition: Catalysis of the reactions: chlorophyllide a + O2 + NADPH +
H+ = 7-hydroxychlorophyllide a + H2O + NADP+; and
7-hydroxychlorophyllide a + O2 + NADPH + H+ = chlorophyllide b + 2
H2O + NADP+.
Synonym: CAO activity
Synonym: chlorophyll a oxygenation activity
Synonym: chlorophyll b synthesis activity
Synonym: chlorophyll-b synthesis activity
Synonym: chlorophyllide a:oxygen 7-oxidoreduction activity
Synonym: chlorophyllide-a oxygenation activity
Synonym: GO:0046407
Secondary: GO:0046407
GOID: GO:0005618
Term: cell wall
Ontology: CC
Definition: The rigid or semi-rigid envelope lying outside the cell
membrane of plant, fungal, and most prokaryotic cells, maintaining
their shape and protecting them from osmotic lysis. In plants it is
made of cellulose and, often, lignin; in fungi it is composed
largely of polysaccharides; in bacteria it is composed of
peptidoglycan.
GOID: GO:0008373
Term: sialyltransferase activity
Ontology: MF
Definition: Catalysis of the formation of sialylglycoconjugates via
transfer of the sialic acid group from CMP to one of several
glycoconjugate acceptors.
GOID: GO:0030173
Term: integral to Golgi membrane
Ontology: CC
Definition: Located such that some or all of the gene product itself
penetrates at least one phospholipid bilayer of the Golgi complex
membrane. May also refer to the state of being buried in the
bilayer with no exposure outside the bilayer.
Synonym: Golgi integral membrane protein
GOID: GO:0005247
Term: voltage-gated chloride channel activity
Ontology: MF
Definition: Catalysis of the transmembrane transfer of a chloride ion
by a voltage-gated channel. A voltage-gated channel is a channel
whose open state is dependent on the voltage across the membrane in
which it is embedded.
Synonym: voltage gated chloride channel activity
Synonym: voltage-dependent chloride channel activity
GOID: GO:0006821
Term: chloride transport
Ontology: BP
Definition: The directed movement of chloride into, out of or within a
cell, or between cells, by means of some agent such as a
transporter or pore.
GOID: GO:0008026
Term: ATP-dependent helicase activity
Ontology: MF
Definition: Catalysis of the reaction: ATP + H2O = ADP + phosphate, to
drive the unwinding of a DNA or RNA helix.
GOID: GO:0009579
Term: thylakoid
Ontology: CC
Definition: A membranous cellular structure that bears the
photosynthetic pigments in plants, algae, and cyanobacteria. In
cyanobacteria thylakoids are of various shapes and are attached to,
or continuous with, the plasma membrane. In eukaryotes they are
flattened, membrane-bounded disk-like structures located in the
chloroplasts; in the chloroplasts of higher plants the thylakoids
form dense stacks called grana. Isolated thylakoid preparations can
carry out photosynthetic electron transport and the associated
phosphorylation.
Synonym: photosynthetic membrane
GOID: GO:0008937
Term: ferredoxin-NAD(P) reductase activity
Ontology: MF
Definition: Catalysis of the reaction: reduced ferredoxin + NAD(P)+ =
oxidized ferredoxin + NAD(P)H + H+.
Synonym: ferredoxin reductase activity
GOID: GO:0004857
Term: enzyme inhibitor activity
Ontology: MF
Definition: Stops, prevents or reduces the activity of an enzyme.
GOID: GO:0055085
Term: transmembrane transport
Ontology: BP
Definition: The process in which a solute is transported from one side
of a membrane to the other.
GOID: GO:0019684
Term: photosynthesis, light reaction
Ontology: BP
Definition: The light reactions of photosynthesis, which take place in
photosystems II and I. Light energy is harvested and used to power
the transfer of electrons among a series of electron donors and
acceptors. The final electron acceptor is NADP+, which is reduced
to NADPH. NADPH generated from light reactions is used in sugar
synthesis in dark reactions. Light reactions also generate a proton
motive force across the thylakoid membrane, and the proton gradient
is used to synthesize ATP. There are two chemical reactions
involved in the light reactions: water oxidation in photosystem II,
and NADP reduction in photosystem I.
Synonym: photolysis
GOID: GO:0000103
Term: sulfate assimilation
Ontology: BP
Definition: The pathways by which inorganic sulfate is processed and
incorporated into sulfated compounds.
Synonym: sulfate assimilation, phosphoadenylyl sulfate reduction by an
oxidoreductase, acting on sulfur group of donors, NAD or NADP as
acceptor
Synonym: sulphate assimilation
Synonym: sulphate assimilation, phosphoadenylyl sulphate reduction by
an oxidoreductase, acting on sulphur group of donors, NAD or NADP
as acceptor
Synonym: GO:0019378
Secondary: GO:0019378
GOID: GO:0009396
Term: folic acid-containing compound biosynthetic process
Ontology: BP
Definition: The chemical reactions and pathways resulting in the
formation of folic acid and its derivatives.
Synonym: folate and derivative biosynthesis
Synonym: folate and derivative biosynthetic process
Synonym: folate-containing compound biosynthesis
Synonym: folate-containing compound biosynthetic process
Synonym: folic acid and derivative biosynthesis
Synonym: folic acid and derivative biosynthetic process
Synonym: folic acid-containing compound anabolism
Synonym: folic acid-containing compound biosynthesis
Synonym: folic acid-containing compound formation
Synonym: folic acid-containing compound synthesis
Synonym: vitamin B9 and derivative biosynthesis
Synonym: vitamin B9 and derivative biosynthetic process
Synonym: vitamin M and derivative biosynthesis
Synonym: vitamin M and derivative biosynthetic process
GOID: GO:0051539
Term: 4 iron, 4 sulfur cluster binding
Ontology: MF
Definition: Interacting selectively and non-covalently with a 4 iron, 4
sulfur (4Fe-4S) cluster; this cluster consists of four iron atoms,
with the inorganic sulfur atoms found between the irons and acting
as bridging ligands.
Synonym: 4 Fe 4 S cluster binding
Synonym: 4 iron, 4 sulphur cluster binding
Synonym: 4Fe-4S cluster binding
Synonym: iron-sulfur cluster 4Fe-4S binding
Synonym: iron-sulphur cluster 4Fe-4S binding
Synonym: tetrairon tetrasulfide cluster binding
Synonym: tetrairon tetrasulphide cluster binding
